# Supplementary material for: 4-Chloro­selanyl-3,5-diethyl-1H-pyrazol-2-ium chloride
Source: Acta Crystallogr Sect E Struct Rep Online. 2011 Oct 29;67(Pt 11):o3083. doi: 10.1107/S1600536811043790 (PMC3247471; doi:10.1107/S1600536811043790)
Supplement: Supplementary file 1 [file e-67-o3083-sup1.cif]

##############################################################################
#                                                                            #
# This CIF contains the data in a paper accepted for publication in          #
# Acta Crystallographica Section E. It conforms to the requirements of       #
# Notes for Authors for Acta Crystallographica Section E, and has been       #
# peer reviewed under the auspices of the IUCr Commission on Journals.       #
#                                                                            #
# Full details of the Crystallographic Information File format               #
# are given in the paper "The Crystallographic Information File (CIF):       #
# a New Standard Archive File for Crystallography" by S. R. Hall, F. H.      #
# Allen and I. D. Brown [Acta Cryst. (1991), A47, 655-685].                  #
#                                                                            #
# The current version of the core CIF dictionary is obtainable from          #
# ftp://ftp.iucr.org/pub/cif_core.dic.                                       #
#                                                                            #
# Software is freely available for graphical display of the structure(s)     #
# in this CIF. For information consult the CIF software page                 #
# http://www.iucr.org/resources/cif/software.                                #
#                                                                            #
# This file may be used for bona fide research purposes within the           #
# scientific community so long as proper attribution is given to the journal # 
# article from which it was obtained.                                        #
#                                                                            #
##############################################################################
data_global
_audit_creation_method     SHELXL-97
_journal_date_recd_electronic     2011-10-14
_journal_date_accepted     2011-10-21
_journal_name_full     'Acta Crystallographica, Section E'
_journal_year     2011
_journal_volume     67
_journal_issue     11
_journal_page_first     o3083
_journal_page_last     o3083
_journal_paper_category     QO
_journal_coeditor_code     CV5179
_publ_contact_author_name     'Maksym Seredyuk'
_publ_contact_author_address
;
National Taras Shevchenko University, Department of Chemistry,
Volodymyrska str. 64, 01033 Kyiv, Ukraine
;
_publ_contact_author_email     mcs@univ.kiev.ua
_publ_contact_author_fax     '+380442393393'
_publ_contact_author_phone     '+380442393393'
_publ_section_title
;
4-Chloroselanyl-3,5-diethyl-1<i>H</i>-pyrazol-2-ium chloride
;
loop_
    _publ_author_name
    _publ_author_footnote
    _publ_author_address
    'Seredyuk, Maksym' .
;
National Taras Shevchenko University, Department of Chemistry,
Volodymyrska Street 64, 01033 Kyiv, Ukraine
;
    'Znovjyak, Kateryna O.' .
;
National Taras Shevchenko University, Department of Chemistry,
Volodymyrska Street 64, 01033 Kyiv, Ukraine
;
    'Sliva, Tetyana Yu.' .
;
National Taras Shevchenko University, Department of Chemistry,
Volodymyrska Street 64, 01033 Kyiv, Ukraine
;
    'Haukka, Matti' .
;
Department of Chemistry,
University of Joensuu, PO Box 111, 80101 Joensuu, Finland
;
    'Fritsky, Igor O.' .
;
National Taras Shevchenko University, Department of Chemistry,
Volodymyrska Street 64, 01033 Kyiv, Ukraine
;
_publ_section_synopsis     .
_cell_special_details     ?
_refine_ls_number_constraints     ?
data_I
_chemical_name_systematic
;
4-Chloroselanyl-3,5-diethyl-1<i>H</i>-pyrazol-2-ium chloride
;
_chemical_name_common     ?
_chemical_formula_moiety     'C7 H12 Cl N2 Se +,  Cl -'
_chemical_formula_sum     'C7 H12 Cl2 N2 Se'
_chemical_formula_iupac     'C7 H12 Cl N2 Se +,  Cl -'
_chemical_formula_weight     274.05
_chemical_melting_point     ?
_symmetry_cell_setting     monoclinic
_symmetry_space_group_name_H-M     'P 21/c'
_symmetry_space_group_name_Hall     '-P 2ybc'
loop_
    _symmetry_equiv_pos_as_xyz
    'x, y, z'
    '-x, y+1/2, -z+1/2'
    '-x, -y, -z'
    'x, -y-1/2, z-1/2'
_cell_length_a     8.1944(6)
_cell_length_b     19.3719(10)
_cell_length_c     7.1241(3)
_cell_angle_alpha     90.00
_cell_angle_beta     111.025(6)
_cell_angle_gamma     90.00
_cell_volume     1055.60(10)
_cell_formula_units_Z     4
_cell_measurement_reflns_used     3966
_cell_measurement_theta_min     1.00
_cell_measurement_theta_max     27.48
_cell_measurement_temperature     120(2)
_exptl_crystal_description     block
_exptl_crystal_colour     orange
_exptl_crystal_size_max     0.30
_exptl_crystal_size_mid     0.21
_exptl_crystal_size_min     0.10
_exptl_crystal_density_diffrn     1.724
_exptl_crystal_density_meas     ?
_exptl_crystal_density_method     'not measured'
_exptl_crystal_F_000     544
_exptl_absorpt_coefficient_mu     4.014
_exptl_absorpt_correction_type     multi-scan
_exptl_absorpt_process_details     '(XPREP in SHELXTL; Sheldrick, 2008)'
_exptl_absorpt_correction_T_min     0.3789
_exptl_absorpt_correction_T_max     0.6992
_exptl_special_details     ?
_diffrn_ambient_temperature     120(2)
_diffrn_radiation_type     MoK\a
_diffrn_radiation_wavelength     0.71073
_diffrn_radiation_source     'fine-focus sealed tube'
_diffrn_radiation_monochromator     'horizontally mounted graphite crystal'
_diffrn_measurement_device_type     'Nonius KappaCCD'
_diffrn_measurement_device     '95mm CCD camera on \k-goniostat'
_diffrn_measurement_method     '\f scans and \w scans with \k offset'
_diffrn_detector_area_resol_mean     9
_diffrn_reflns_number     13385
_diffrn_reflns_av_R_equivalents     0.0323
_diffrn_reflns_av_sigmaI/netI     0.0284
_diffrn_reflns_theta_min     2.66
_diffrn_reflns_theta_max     27.50
_diffrn_reflns_theta_full     27.50
_diffrn_measured_fraction_theta_max     0.998
_diffrn_measured_fraction_theta_full     0.998
_diffrn_reflns_limit_h_min     -10
_diffrn_reflns_limit_h_max     10
_diffrn_reflns_limit_k_min     -23
_diffrn_reflns_limit_k_max     25
_diffrn_reflns_limit_l_min     -9
_diffrn_reflns_limit_l_max     9
_diffrn_standards_number     ?
_diffrn_standards_interval_count     ?
_diffrn_standards_interval_time     ?
_diffrn_standards_decay_%     ?
_refine_special_details
;
Refinement of <i>F</i>^2^ against ALL reflections. The weighted <i>R</i>-factor
<i>wR</i> and goodness of fit <i>S</i> are based on <i>F</i>^2^, conventional
<i>R</i>-factors <i>R</i> are based on <i>F</i>, with <i>F</i> set to zero for
negative <i>F</i>^2^. The threshold expression of <i>F</i>^2^ >
\s(<i>F</i>^2^) is used only for calculating <i>R</i>-factors(gt) <i>etc</i>.
and is not relevant to the choice of reflections for refinement.
<i>R</i>-factors based on <i>F</i>^2^ are statistically about twice as large
as those based on <i>F</i>, and <i>R</i>- factors based on ALL data will be
even larger.
;
_reflns_number_total     2423
_reflns_number_gt     2040
_reflns_threshold_expression     I>2sigma(I)
_refine_ls_structure_factor_coef     Fsqd
_refine_ls_matrix_type     full
_refine_ls_R_factor_all     0.0387
_refine_ls_R_factor_gt     0.0258
_refine_ls_wR_factor_gt     0.0458
_refine_ls_wR_factor_ref     0.0491
_refine_ls_goodness_of_fit_ref     1.042
_refine_ls_restrained_S_all     1.042
_refine_ls_number_reflns     2423
_refine_ls_number_parameters     119
_refine_ls_number_restraints     0
_refine_ls_hydrogen_treatment     mixed
_refine_ls_weighting_scheme     calc
_refine_ls_weighting_details
         'calc w=1/[\s^2^(Fo^2^)+(0.0163P)^2^+1.0004P] where P=(Fo^2^+2Fc^2^)/3'
_atom_sites_solution_hydrogens     geom
_atom_sites_solution_primary     direct
_atom_sites_solution_secondary     difmap
_refine_ls_shift/su_max     0.001
_refine_ls_shift/su_mean     0.000
_refine_diff_density_max     0.497
_refine_diff_density_min     -0.377
_refine_ls_extinction_method     none
_refine_ls_extinction_coef     ?
loop_
    _atom_type_symbol
    _atom_type_description
    _atom_type_scat_dispersion_real
    _atom_type_scat_dispersion_imag
    _atom_type_scat_source
    'C' 'C' 0.0033 0.0016
                         'International Tables Vol C Tables 4.2.6.8 and 6.1.1.4'
    'H' 'H' 0.0000 0.0000
                         'International Tables Vol C Tables 4.2.6.8 and 6.1.1.4'
    'N' 'N' 0.0061 0.0033
                         'International Tables Vol C Tables 4.2.6.8 and 6.1.1.4'
    'Cl' 'Cl' 0.1484 0.1585
                         'International Tables Vol C Tables 4.2.6.8 and 6.1.1.4'
    'Se' 'Se' -0.0929 2.2259
                         'International Tables Vol C Tables 4.2.6.8 and 6.1.1.4'
_computing_data_collection     'COLLECT (Bruker--Nonius, 2004)'
_computing_cell_refinement     'DENZO/SCALEPACK (Otwinowski & Minor, 1997)'
_computing_data_reduction     'DENZO/SCALEPACK (Otwinowski & Minor, 1997)'
_computing_structure_solution     'SIR2004 (Burla <i>et al.</i>, 2003)'
_computing_structure_refinement     'SHELXL97 (Sheldrick, 2008)'
_computing_molecular_graphics     'DIAMOND (Brandenburg, 2005)'
_computing_publication_material     'SHELXL97 (Sheldrick, 2008)'
loop_
    _atom_site_type_symbol
    _atom_site_label
    _atom_site_fract_x
    _atom_site_fract_y
    _atom_site_fract_z
    _atom_site_U_iso_or_equiv
    _atom_site_adp_type
    _atom_site_calc_flag
    _atom_site_refinement_flags
    _atom_site_occupancy
    _atom_site_symmetry_multiplicity
    _atom_site_disorder_assembly
    _atom_site_disorder_group
    Se Se1 0.09775(3) 0.154947(11) 0.72449(3) 0.01773(7) Uani d . 1 1 . .
    Cl Cl1 -0.26973(7) -0.02283(3) 1.32107(8) 0.01820(12) Uani d . 1 1 . .
    Cl Cl2 0.00330(8) 0.25802(3) 0.77369(9) 0.02668(14) Uani d . 1 1 . .
    N N1 -0.0543(3) 0.06371(10) 1.1409(3) 0.0188(4) Uani d . 1 1 . .
    H H1 -0.119(4) 0.0437(15) 1.188(4) 0.040(8) Uiso d . 1 1 . .
    N N2 0.1181(3) 0.06797(9) 1.2431(3) 0.0192(4) Uani d . 1 1 . .
    H H2 0.162(3) 0.0557(13) 1.359(4) 0.023(7) Uiso d . 1 1 . .
    C C1 0.0658(3) 0.11191(10) 0.9452(3) 0.0144(4) Uani d . 1 1 . .
    C C2 -0.0913(3) 0.08920(10) 0.9570(3) 0.0158(4) Uani d . 1 1 . .
    C C3 0.1960(3) 0.09761(10) 1.1294(3) 0.0164(4) Uani d . 1 1 . .
    C C4 -0.2731(3) 0.09086(12) 0.8111(4) 0.0235(5) Uani d . 1 1 . .
    H H4A -0.3384 0.0512 0.8368 0.028 Uiso calc R 1 1 . .
    H H4B -0.2718 0.0860 0.6733 0.028 Uiso calc R 1 1 . .
    C C5 -0.3658(3) 0.15699(13) 0.8246(5) 0.0352(6) Uani d . 1 1 . .
    H H5A -0.3615 0.1634 0.9627 0.053 Uiso calc R 1 1 . .
    H H5B -0.4880 0.1545 0.7333 0.053 Uiso calc R 1 1 . .
    H H5C -0.3082 0.1960 0.7864 0.053 Uiso calc R 1 1 . .
    C C6 0.3877(3) 0.10861(12) 1.2043(4) 0.0247(5) Uani d . 1 1 . .
    H H6A 0.4335 0.0933 1.1001 0.030 Uiso calc R 1 1 . .
    H H6B 0.4428 0.0796 1.3251 0.030 Uiso calc R 1 1 . .
    C C7 0.4393(3) 0.18281(13) 1.2570(4) 0.0353(6) Uani d . 1 1 . .
    H H7A 0.3884 0.2117 1.1371 0.053 Uiso calc R 1 1 . .
    H H7B 0.5670 0.1869 1.3064 0.053 Uiso calc R 1 1 . .
    H H7C 0.3960 0.1982 1.3617 0.053 Uiso calc R 1 1 . .
loop_
    _atom_site_aniso_label
    _atom_site_aniso_U_11
    _atom_site_aniso_U_22
    _atom_site_aniso_U_33
    _atom_site_aniso_U_12
    _atom_site_aniso_U_13
    _atom_site_aniso_U_23
    Se1 0.02534(13) 0.01435(11) 0.01690(11) -0.00085(9) 0.01169(9) 0.00111(9)
    Cl1 0.0180(3) 0.0205(3) 0.0173(3) 0.0003(2) 0.0077(2) 0.0031(2)
    Cl2 0.0454(4) 0.0144(3) 0.0276(3) 0.0047(2) 0.0220(3) 0.0042(2)
    N1 0.0212(11) 0.0159(9) 0.0228(10) -0.0016(8) 0.0122(9) 0.0014(8)
    N2 0.0281(11) 0.0145(9) 0.0156(10) 0.0028(8) 0.0084(9) 0.0021(8)
    C1 0.0201(11) 0.0097(10) 0.0153(10) -0.0002(8) 0.0086(9) -0.0004(8)
    C2 0.0209(12) 0.0095(9) 0.0194(11) 0.0004(8) 0.0101(10) -0.0010(8)
    C3 0.0218(12) 0.0097(10) 0.0178(11) 0.0011(8) 0.0072(9) -0.0030(8)
    C4 0.0181(12) 0.0209(12) 0.0307(13) -0.0004(9) 0.0076(10) -0.0010(10)
    C5 0.0208(12) 0.0229(13) 0.0586(18) 0.0025(11) 0.0103(12) 0.0011(12)
    C6 0.0196(12) 0.0232(12) 0.0276(12) 0.0002(10) 0.0039(10) -0.0023(10)
    C7 0.0311(15) 0.0263(13) 0.0429(16) -0.0088(11) 0.0063(13) -0.0067(12)
_geom_special_details
;
All e.s.d.'s (except the e.s.d. in the dihedral angle between two l.s. planes)
are estimated using the full covariance matrix. The cell e.s.d.'s are taken
into account individually in the estimation of e.s.d.'s in distances, angles
and torsion angles; correlations between e.s.d.'s in cell parameters are only
used when they are defined by crystal symmetry. An approximate (isotropic)
treatment of cell e.s.d.'s is used for estimating e.s.d.'s involving l.s.
planes.
;
loop_
    _geom_bond_atom_site_label_1
    _geom_bond_atom_site_label_2
    _geom_bond_site_symmetry_2
    _geom_bond_distance
    _geom_bond_publ_flag
    Se1 C1 . 1.8793(19) ?
    Se1 Cl2 . 2.2144(6) ?
    N1 C2 . 1.329(3) ?
    N1 N2 . 1.339(3) ?
    N1 H1 . 0.82(3) ?
    N2 C3 . 1.328(3) ?
    N2 H2 . 0.81(3) ?
    C1 C3 . 1.390(3) ?
    C1 C2 . 1.391(3) ?
    C2 C4 . 1.480(3) ?
    C3 C6 . 1.482(3) ?
    C4 C5 . 1.510(3) ?
    C4 H4A . 0.9900 ?
    C4 H4B . 0.9900 ?
    C5 H5A . 0.9800 ?
    C5 H5B . 0.9800 ?
    C5 H5C . 0.9800 ?
    C6 C7 . 1.507(3) ?
    C6 H6A . 0.9900 ?
    C6 H6B . 0.9900 ?
    C7 H7A . 0.9800 ?
    C7 H7B . 0.9800 ?
    C7 H7C . 0.9800 ?
loop_
    _geom_angle_atom_site_label_1
    _geom_angle_atom_site_label_2
    _geom_angle_atom_site_label_3
    _geom_angle_site_symmetry_1
    _geom_angle_site_symmetry_3
    _geom_angle
    _geom_angle_publ_flag
    C1 Se1 Cl2 . . 96.09(6) ?
    C2 N1 N2 . . 109.64(18) ?
    C2 N1 H1 . . 129(2) ?
    N2 N1 H1 . . 121(2) ?
    C3 N2 N1 . . 109.82(19) ?
    C3 N2 H2 . . 128.2(18) ?
    N1 N2 H2 . . 121.9(18) ?
    C3 C1 C2 . . 107.06(18) ?
    C3 C1 Se1 . . 126.01(16) ?
    C2 C1 Se1 . . 126.93(16) ?
    N1 C2 C1 . . 106.75(19) ?
    N1 C2 C4 . . 121.10(19) ?
    C1 C2 C4 . . 132.13(19) ?
    N2 C3 C1 . . 106.72(19) ?
    N2 C3 C6 . . 121.5(2) ?
    C1 C3 C6 . . 131.8(2) ?
    C2 C4 C5 . . 112.1(2) ?
    C2 C4 H4A . . 109.2 ?
    C5 C4 H4A . . 109.2 ?
    C2 C4 H4B . . 109.2 ?
    C5 C4 H4B . . 109.2 ?
    H4A C4 H4B . . 107.9 ?
    C4 C5 H5A . . 109.5 ?
    C4 C5 H5B . . 109.5 ?
    H5A C5 H5B . . 109.5 ?
    C4 C5 H5C . . 109.5 ?
    H5A C5 H5C . . 109.5 ?
    H5B C5 H5C . . 109.5 ?
    C3 C6 C7 . . 113.1(2) ?
    C3 C6 H6A . . 109.0 ?
    C7 C6 H6A . . 109.0 ?
    C3 C6 H6B . . 109.0 ?
    C7 C6 H6B . . 109.0 ?
    H6A C6 H6B . . 107.8 ?
    C6 C7 H7A . . 109.5 ?
    C6 C7 H7B . . 109.5 ?
    H7A C7 H7B . . 109.5 ?
    C6 C7 H7C . . 109.5 ?
    H7A C7 H7C . . 109.5 ?
    H7B C7 H7C . . 109.5 ?
loop_
    _geom_torsion_atom_site_label_1
    _geom_torsion_atom_site_label_2
    _geom_torsion_atom_site_label_3
    _geom_torsion_atom_site_label_4
    _geom_torsion_site_symmetry_1
    _geom_torsion_site_symmetry_2
    _geom_torsion_site_symmetry_3
    _geom_torsion_site_symmetry_4
    _geom_torsion
    _geom_torsion_publ_flag
    C2 N1 N2 C3 . . . . 1.3(2) ?
    Cl2 Se1 C1 C3 . . . . -101.57(18) ?
    Cl2 Se1 C1 C2 . . . . 77.53(18) ?
    N2 N1 C2 C1 . . . . -1.3(2) ?
    N2 N1 C2 C4 . . . . 179.96(18) ?
    C3 C1 C2 N1 . . . . 0.8(2) ?
    Se1 C1 C2 N1 . . . . -178.43(15) ?
    C3 C1 C2 C4 . . . . 179.4(2) ?
    Se1 C1 C2 C4 . . . . 0.1(3) ?
    N1 N2 C3 C1 . . . . -0.8(2) ?
    N1 N2 C3 C6 . . . . -179.63(18) ?
    C2 C1 C3 N2 . . . . 0.0(2) ?
    Se1 C1 C3 N2 . . . . 179.22(14) ?
    C2 C1 C3 C6 . . . . 178.7(2) ?
    Se1 C1 C3 C6 . . . . -2.1(3) ?
    N1 C2 C4 C5 . . . . 90.0(3) ?
    C1 C2 C4 C5 . . . . -88.4(3) ?
    N2 C3 C6 C7 . . . . -105.4(3) ?
    C1 C3 C6 C7 . . . . 76.0(3) ?
loop_
    _geom_hbond_atom_site_label_D
    _geom_hbond_atom_site_label_H
    _geom_hbond_atom_site_label_A
    _geom_hbond_site_symmetry_A
    _geom_hbond_distance_DH
    _geom_hbond_distance_HA
    _geom_hbond_distance_DA
    _geom_hbond_angle_DHA
    N1 H1 Cl1 . 0.82(3) 2.22(3) 3.0333(19) 172(3)
    N2 H2 Cl1 3_558 0.81(3) 2.22(3) 3.030(2) 178(2)
