# Supplementary material for: 4-Chloro­selanyl-3,5-diethyl-1H-pyrazol-2-ium chloride
Source: Acta Crystallogr Sect E Struct Rep Online. 2011 Oct 29;67(Pt 11):o3083. doi: 10.1107/S1600536811043790 (PMC3247471; doi:10.1107/S1600536811043790)
Supplement: Supplementary file 2 [file e-67-o3083-Isup2.hkl]

# 
# h,k,l, Fc-squared, Fo-squared, sigma(Fo-squared) and status flag 
# 
data_I
_shelx_title ' 05MS13be in P2(1)/c (SIR2K4, orange block)' 
_shelx_refln_list_code          4 
_shelx_F_calc_maximum      251.19 
_exptl_crystal_F_000       544.00 
_reflns_d_resolution_high  0.7697 
 
loop_ 
 _symmetry_equiv_pos_as_xyz 
 'x, y, z' 
 '-x, y+1/2, -z+1/2' 
 '-x, -y, -z' 
 'x, -y-1/2, z-1/2' 
 
_cell_length_a     8.1944 
_cell_length_b    19.3719 
_cell_length_c     7.1241 
_cell_angle_alpha  90.000 
_cell_angle_beta  111.025 
_cell_angle_gamma  90.000 
 
_shelx_F_squared_multiplier     1.000 
 
loop_ 
 _refln_index_h 
 _refln_index_k 
 _refln_index_l 
 _refln_F_squared_calc 
 _refln_F_squared_meas 
 _refln_F_squared_sigma 
 _refln_observed_status 
   1   0   0    31203.33    26951.99   4028.38 o 
   2   0   0     3842.35     3828.02     44.72 o 
   3   0   0     1705.34     1777.03     28.25 o 
   4   0   0      895.73      893.72     21.74 o 
   5   0   0     4956.36     5060.81     68.02 o 
   6   0   0     5511.18     5507.84     76.07 o 
   7   0   0        8.61        7.08     14.51 o 
   8   0   0      678.72      690.70     60.99 o 
   9   0   0       66.29       56.10     44.85 o 
   1   1   0     5536.95     5314.74    131.85 o 
   2   1   0     9196.70     9241.68     68.28 o 
   3   1   0     9069.66     9166.73     70.65 o 
   4   1   0      561.98      486.80     11.88 o 
   5   1   0      204.79      191.95      9.62 o 
   6   1   0      698.31      678.23     15.05 o 
   7   1   0     1207.51     1227.01     25.56 o 
   8   1   0      754.43      720.37     22.92 o 
   9   1   0      412.86      411.79     41.21 o 
   1   2   0     1811.45     1900.34     18.39 o 
   2   2   0    14465.29    15030.81    107.42 o 
   3   2   0      459.94      478.08      8.60 o 
   4   2   0      419.98      423.58     13.41 o 
   5   2   0      805.86      826.75     16.49 o 
   6   2   0      639.52      598.81     17.31 o 
   7   2   0       40.98       18.15     14.59 o 
   8   2   0       13.60       31.25     19.49 o 
   9   2   0     1158.71     1235.05     46.21 o 
   1   3   0     2092.60     2254.48     20.90 o 
   2   3   0      691.23      671.32      8.54 o 
   3   3   0       99.67      114.56      6.90 o 
   4   3   0      126.09      161.89      8.90 o 
   5   3   0       85.66       82.79     10.50 o 
   6   3   0      107.13      138.17     13.16 o 
   7   3   0      342.74      327.04     17.40 o 
   8   3   0       34.13       47.20     21.94 o 
   9   3   0       24.25       74.13     35.25 o 
   0   4   0     6793.99     6879.96     75.11 o 
   1   4   0      596.07      619.22      7.66 o 
   2   4   0      410.08      518.00      8.33 o 
   3   4   0     4039.46     3933.86     32.46 o 
   4   4   0    13202.75    13222.22    101.02 o 
   5   4   0     3367.66     3314.11     35.79 o 
   6   4   0     2418.18     2492.20     32.84 o 
   7   4   0     2695.52     2607.83     35.86 o 
   8   4   0      191.82      191.02     21.23 o 
   9   4   0      192.73      222.89     31.71 o 
   1   5   0      640.36      609.57      8.06 o 
   2   5   0    12836.69    13039.08     94.42 o 
   3   5   0    13699.99    14025.36     97.85 o 
   4   5   0     2487.14     2527.62     29.94 o 
   5   5   0      125.58      124.51     12.45 o 
   6   5   0      268.65      262.11     15.46 o 
   7   5   0      827.55      864.23     25.20 o 
   8   5   0     1989.76     2040.81     62.31 o 
   9   5   0      975.64     1072.37     47.05 o 
   0   6   0      305.54      351.20     13.83 o 
   1   6   0     1277.81     1402.85     14.16 o 
   2   6   0     1074.43     1060.67     13.28 o 
   3   6   0     1568.68     1509.28     18.46 o 
   4   6   0     3841.88     3650.02     32.87 o 
   5   6   0     6388.40     6287.06     56.72 o 
   6   6   0     3492.11     3525.69     40.74 o 
   7   6   0      255.39      250.81     23.82 o 
   8   6   0       41.21       13.97     24.13 o 
   9   6   0       93.99       85.30     38.97 o 
   1   7   0     2772.72     2787.09     24.27 o 
   2   7   0     1546.61     1627.80     17.61 o 
   3   7   0       14.37       21.21      9.91 o 
   4   7   0     1159.20     1110.47     15.54 o 
   5   7   0      799.49      825.42     18.08 o 
   6   7   0     3096.03     3007.87     37.09 o 
   7   7   0     1422.26     1385.47     28.85 o 
   8   7   0       47.89       65.67     30.72 o 
   9   7   0       27.65      -40.49     45.30 o 
   0   8   0      612.28      662.63     13.46 o 
   1   8   0     1127.03     1191.94     13.88 o 
   2   8   0       82.58       81.37      6.53 o 
   3   8   0     1667.90     1713.01     20.36 o 
   4   8   0     1345.80     1351.33     17.69 o 
   5   8   0      378.07      343.93     14.34 o 
   6   8   0      101.24       92.13     15.90 o 
   7   8   0      130.64      127.98     22.93 o 
   8   8   0      254.49      280.58     40.55 o 
   9   8   0        8.67       43.38     45.59 o 
   1   9   0     4608.60     4766.57     39.28 o 
   2   9   0     2970.67     2950.62     29.68 o 
   3   9   0       91.21       97.28      7.84 o 
   4   9   0     4462.23     4594.34     40.28 o 
   5   9   0     1284.91     1296.62     19.93 o 
   6   9   0     1140.91     1180.48     24.56 o 
   7   9   0     1495.98     1462.27     33.06 o 
   8   9   0       17.32       14.84     28.72 o 
   9   9   0       33.84      156.02     49.78 o 
   0  10   0     8178.58     8135.74     88.23 o 
   1  10   0    11665.85    11372.24     90.41 o 
   2  10   0     4913.74     5093.63     43.25 o 
   3  10   0      120.08      118.43      7.72 o 
   4  10   0     1401.18     1415.84     21.02 o 
   5  10   0     1598.50     1595.23     21.70 o 
   6  10   0      182.22      191.29     17.75 o 
   7  10   0       60.03       71.05     29.19 o 
   8  10   0      392.84      439.01     35.51 o 
   9  10   0      875.71     1013.95     60.57 o 
   1  11   0       33.17       65.60     11.11 o 
   2  11   0     8957.48     8942.73     70.10 o 
   3  11   0     6315.48     6070.93     52.01 o 
   4  11   0      344.93      324.14     11.97 o 
   5  11   0      514.93      504.67     14.21 o 
   6  11   0     1025.90     1078.00     25.59 o 
   7  11   0      631.63      592.24     30.07 o 
   8  11   0     2035.74     2264.96     66.76 o 
   0  12   0    10316.08    10468.44    129.90 o 
   1  12   0     4959.09     5026.18     43.13 o 
   2  12   0     1607.53     1636.36     20.35 o 
   3  12   0       30.46       43.68      9.34 o 
   4  12   0      283.46      270.20     12.81 o 
   5  12   0      519.13      478.87     14.50 o 
   6  12   0      194.81      183.40     19.18 o 
   7  12   0        5.91       10.29     28.66 o 
   8  12   0      149.45      174.89     46.17 o 
   1  13   0      954.21      955.50     15.06 o 
   2  13   0       16.23       33.14      7.83 o 
   3  13   0      150.33      181.02     10.50 o 
   4  13   0       28.21       32.71     11.96 o 
   5  13   0      652.90      640.32     17.10 o 
   6  13   0        1.73        0.12     13.40 o 
   7  13   0        0.49       -4.70     35.57 o 
   8  13   0      123.74      168.33     73.34 o 
   0  14   0       53.38       44.46     10.89 o 
   1  14   0      442.29      414.98     11.31 o 
   2  14   0        3.60        9.49      8.44 o 
   3  14   0      961.74      974.32     18.23 o 
   4  14   0     2495.32     2505.80     31.19 o 
   5  14   0     1818.09     1877.65     30.09 o 
   6  14   0      365.48      358.14     18.61 o 
   7  14   0      341.84      400.42     38.27 o 
   8  14   0        0.14       -9.87     44.64 o 
   1  15   0     1739.59     1751.61     22.41 o 
   2  15   0     3118.17     3034.54     32.20 o 
   3  15   0      392.48      402.83     13.78 o 
   4  15   0     1103.98     1069.05     33.88 o 
   5  15   0       92.77       70.04     17.50 o 
   6  15   0      899.93      934.54     33.01 o 
   7  15   0      903.17      995.49     70.30 o 
   0  16   0     4483.98     4495.04     60.06 o 
   1  16   0      638.65      647.75     15.11 o 
   2  16   0      860.05      864.38     17.28 o 
   3  16   0      554.73      569.05     15.77 o 
   4  16   0     1624.99     1705.53     30.99 o 
   5  16   0     3668.55     3674.51     45.83 o 
   6  16   0     2297.86     2352.58     47.16 o 
   7  16   0      297.78      346.68     45.53 o 
   1  17   0      129.74      161.39     13.07 o 
   2  17   0     2431.09     2350.55     29.12 o 
   3  17   0     2489.94     2434.73     35.95 o 
   4  17   0      313.72      321.79     18.62 o 
   5  17   0        0.83       18.11     17.63 o 
   6  17   0       25.60        0.60     91.03 o 
   7  17   0       97.81       77.89     48.61 o 
   0  18   0      118.31      139.74     18.58 o 
   1  18   0        6.36       -2.02     12.65 o 
   2  18   0      246.01      263.24     16.56 o 
   3  18   0      233.62      223.38     18.27 o 
   4  18   0     1454.88     1500.94     30.96 o 
   5  18   0       31.90       14.33     31.63 o 
   6  18   0       29.22       11.45     37.67 o 
   1  19   0       37.46       29.22     14.67 o 
   2  19   0      219.96      218.74     17.46 o 
   3  19   0      207.97      239.62     18.73 o 
   4  19   0       10.22       44.41     21.82 o 
   5  19   0       40.89       19.59     33.17 o 
   6  19   0       54.97       65.53     34.63 o 
   0  20   0     1769.76     1702.08     49.56 o 
   1  20   0     2042.87     2019.69     38.07 o 
   2  20   0     1131.27     1120.59     26.47 o 
   3  20   0       17.76      -11.19     21.22 o 
   4  20   0      978.93     1047.25     43.52 o 
   5  20   0       59.52       26.06     36.24 o 
   6  20   0       30.32       -0.78     51.12 o 
   1  21   0     1253.19     1285.97     46.89 o 
   2  21   0     2477.36     2471.58     48.83 o 
   3  21   0     1540.15     1535.97     48.48 o 
   4  21   0      765.08      789.95     42.80 o 
   5  21   0       10.35       29.61     34.67 o 
   0  22   0     4507.94     4717.69    100.51 o 
   1  22   0     1790.22     1838.57     48.53 o 
   2  22   0      158.06      135.95     48.57 o 
   3  22   0      134.41      199.81     40.07 o 
   4  22   0      180.88      221.85     40.80 o 
   1  23   0       79.73      115.11     36.11 o 
   2  23   0      341.19      314.33     42.69 o 
   3  23   0      181.17      243.67     43.40 o 
   4  23   0      364.90      431.06     49.22 o 
   0  24   0      672.70      759.76     66.39 o 
   1  24   0        1.66        8.38     31.90 o 
   2  24   0      137.21       26.39     43.62 o 
   1  25   0      846.55      877.70     67.22 o 
 -10   1   1      162.41      167.70     43.23 o 
  -9   1   1       46.16       12.52     18.87 o 
  -8   1   1       23.92       -5.91     12.66 o 
  -7   1   1      136.25      159.73     12.07 o 
  -6   1   1      910.33      865.99     16.25 o 
  -5   1   1      874.58      962.45     15.52 o 
  -4   1   1     6715.61     7087.17     54.41 o 
  -3   1   1       54.38       40.53      4.70 o 
  -2   1   1     1484.95     1402.80     12.69 o 
  -1   1   1       21.32       25.47      4.16 o 
   0   1   1     1573.57     1493.44     22.90 o 
   1   1   1     3153.58     3317.43     24.11 o 
   2   1   1     7884.43     8110.68     62.36 o 
   3   1   1      174.72      194.59      8.80 o 
   4   1   1     1686.03     1671.34     23.52 o 
   5   1   1     1733.76     1741.75     25.97 o 
   6   1   1      450.76      401.91     17.28 o 
   7   1   1     1568.03     1603.04     32.99 o 
   8   1   1      240.90      373.61     39.33 o 
   9   1   1       35.13       67.55     75.03 o 
 -10   2   1      490.29      445.86     42.93 o 
  -9   2   1      193.60      238.51     25.87 o 
  -8   2   1      408.22      399.87     18.38 o 
  -7   2   1       20.21       16.55      9.91 o 
  -6   2   1     1734.07     1694.40     22.35 o 
  -5   2   1     9156.60     9145.95     72.04 o 
  -4   2   1     4468.76     4246.39     35.82 o 
  -3   2   1      239.22      176.60      5.86 o 
  -2   2   1      520.82      449.18      6.49 o 
  -1   2   1     3269.35     3340.96     30.52 o 
   0   2   1     7643.55     7824.77     89.67 o 
   1   2   1     9517.71     9691.91     97.55 o 
   2   2   1       13.46        9.49      5.29 o 
   3   2   1      212.70      273.55      9.83 o 
   4   2   1      282.26      208.42     13.41 o 
   5   2   1     5682.65     5662.70     54.04 o 
   6   2   1     3332.95     3207.77     39.40 o 
   7   2   1      717.95      736.72     30.73 o 
   8   2   1       61.74       38.12     38.13 o 
   9   2   1      142.28      194.92     41.53 o 
 -10   3   1      266.13      293.44     42.52 o 
  -9   3   1      383.07      383.25     36.50 o 
  -8   3   1     3505.59     3538.25     54.43 o 
  -7   3   1     1619.69     1610.05     23.93 o 
  -6   3   1      555.25      547.02     13.91 o 
  -5   3   1      655.06      624.07     12.63 o 
  -4   3   1      845.23      895.84     13.18 o 
  -3   3   1     8832.10     8810.01     59.95 o 
  -2   3   1    32782.91    34456.80    259.89 o 
  -1   3   1      125.64       95.07      5.95 o 
   0   3   1      642.54      716.32      8.34 o 
   1   3   1      839.67      923.84     10.80 o 
   2   3   1    11078.08    10855.81     81.07 o 
   3   3   1    12021.84    12026.41     91.87 o 
   4   3   1     2845.29     2763.73     31.25 o 
   5   3   1      171.15      147.09     14.02 o 
   6   3   1      435.96      405.29     18.46 o 
   7   3   1      549.36      574.66     23.30 o 
   8   3   1     1822.13     1852.04     59.87 o 
   9   3   1     1239.00     1267.49     53.49 o 
 -10   4   1      268.72      294.10     43.47 o 
  -9   4   1      569.77      536.84     34.84 o 
  -8   4   1      130.63      143.08     23.22 o 
  -7   4   1     1445.57     1420.72     25.51 o 
  -6   4   1      891.65      819.73     18.01 o 
  -5   4   1      904.82      848.70     15.61 o 
  -4   4   1     6061.95     5913.92     49.51 o 
  -3   4   1     2175.16     2195.79     20.23 o 
  -2   4   1     2684.01     2829.69     25.17 o 
  -1   4   1    10642.09    10741.22     80.93 o 
   0   4   1     5446.68     5409.89     43.00 o 
   1   4   1     7087.25     7268.40     54.49 o 
   2   4   1     1466.23     1505.86     17.40 o 
   3   4   1      524.28      538.42     11.93 o 
   4   4   1     7818.99     7804.71     65.99 o 
   5   4   1     2464.89     2516.43     31.79 o 
   6   4   1      227.62      206.10     14.56 o 
   7   4   1      978.61      959.88     27.96 o 
   8   4   1       24.83        8.53     24.71 o 
   9   4   1      202.16      214.99     38.34 o 
 -10   5   1      166.73      145.84     39.50 o 
  -9   5   1       73.76       65.23     29.78 o 
  -8   5   1       18.74       -2.30     23.08 o 
  -7   5   1     1040.29      969.56     21.66 o 
  -6   5   1     1531.63     1535.83     23.88 o 
  -5   5   1        3.55       -4.97      9.67 o 
  -4   5   1      454.02      395.60      9.38 o 
  -3   5   1      528.01      591.84      9.00 o 
  -2   5   1      128.52      119.04      4.52 o 
  -1   5   1    12449.19    13397.77    100.90 o 
   0   5   1     6153.91     6672.27     52.87 o 
   1   5   1     1848.61     1959.66     18.76 o 
   2   5   1      273.75      289.37      8.21 o 
   3   5   1      689.12      706.42     13.32 o 
   4   5   1       49.56       16.14     12.28 o 
   5   5   1      331.17      290.22     14.46 o 
   6   5   1        0.51      -14.66     14.66 o 
   7   5   1      502.58      504.36     25.43 o 
   8   5   1       88.73       54.92     31.92 o 
   9   5   1       55.84       84.78     39.07 o 
 -10   6   1       18.87       73.60     35.58 o 
  -9   6   1      662.09      703.24     50.82 o 
  -8   6   1       44.45       66.77     23.40 o 
  -7   6   1      107.42      107.31     14.02 o 
  -6   6   1       17.57       -6.05     12.95 o 
  -5   6   1       40.85       51.63      8.86 o 
  -4   6   1     1101.03      998.39     14.17 o 
  -3   6   1      342.46      351.43      8.12 o 
  -2   6   1     6271.83     6512.56     53.00 o 
  -1   6   1     9562.34     9951.03     76.79 o 
   0   6   1     3378.37     3196.30     28.32 o 
   1   6   1     2118.86     2007.67     19.48 o 
   2   6   1     4340.03     4297.23     37.32 o 
   3   6   1       30.88       31.62      7.47 o 
   4   6   1     1875.81     1885.28     24.68 o 
   5   6   1     1081.25     1066.45     20.59 o 
   6   6   1      145.56      144.48     15.19 o 
   7   6   1      216.78      210.05     21.65 o 
   8   6   1      124.99      108.81     28.87 o 
   9   6   1      357.82      440.28     79.99 o 
  -9   7   1      338.66      268.05     42.38 o 
  -8   7   1      640.65      624.29     27.54 o 
  -7   7   1     2749.72     2652.68     38.02 o 
  -6   7   1     4680.16     4567.14     45.96 o 
  -5   7   1       32.17       46.42      8.81 o 
  -4   7   1     1981.26     2060.09     21.67 o 
  -3   7   1     2403.33     2311.05     21.60 o 
  -2   7   1     7545.10     7598.94     61.61 o 
  -1   7   1    14868.95    15520.41    117.82 o 
   0   7   1     1707.29     1850.26     17.77 o 
   1   7   1     4047.28     4090.51     34.35 o 
   2   7   1     7239.01     7346.57     58.38 o 
   3   7   1     2679.98     2625.69     28.23 o 
   4   7   1     1690.57     1658.57     23.33 o 
   5   7   1     1009.83      951.23     19.77 o 
   6   7   1      703.62      716.56     23.25 o 
   7   7   1     1699.49     1698.45     51.24 o 
   8   7   1      341.56      305.70     35.86 o 
   9   7   1      145.46       22.76     94.95 o 
  -9   8   1      205.22      269.09     39.08 o 
  -8   8   1      554.10      601.09     29.97 o 
  -7   8   1        4.16       -0.45     15.38 o 
  -6   8   1     2409.34     2326.03     30.52 o 
  -5   8   1     3411.18     3388.85     32.86 o 
  -4   8   1     2378.58     2307.14     23.49 o 
  -3   8   1        7.67       -5.90      5.90 o 
  -2   8   1      282.88      306.07      7.99 o 
  -1   8   1     1872.74     1881.18     19.73 o 
   0   8   1    27556.83    28328.01    197.39 o 
   1   8   1    11588.95    11612.78     85.84 o 
   2   8   1      338.79      312.14      9.36 o 
   3   8   1        1.01       -9.38      9.47 o 
   4   8   1     1116.00     1124.36     19.67 o 
   5   8   1     1779.97     1815.70     27.25 o 
   6   8   1     1782.55     1764.31     32.42 o 
   7   8   1      180.33      190.57     28.28 o 
   8   8   1      419.71      415.11     39.04 o 
  -9   9   1      328.62      332.49     44.52 o 
  -8   9   1      872.11      889.60     36.27 o 
  -7   9   1     1200.65     1214.88     26.85 o 
  -6   9   1      238.17      220.11     13.97 o 
  -5   9   1        0.24       -0.13      8.63 o 
  -4   9   1      584.53      590.16     16.19 o 
  -3   9   1     2502.49     2402.46     28.09 o 
  -2   9   1     5183.08     5214.38     45.59 o 
  -1   9   1     2425.44     2601.51     25.84 o 
   0   9   1      257.59      348.21      9.96 o 
   1   9   1      461.46      483.06     10.79 o 
   2   9   1     3450.41     3384.89     32.05 o 
   3   9   1     5015.90     4934.42     44.88 o 
   4   9   1     1873.57     1875.44     25.93 o 
   5   9   1      175.05      150.51     14.18 o 
   6   9   1       26.36       31.93     18.42 o 
   7   9   1      239.12      256.58     27.91 o 
   8   9   1      222.85      234.34     65.50 o 
  -9  10   1      530.14      525.94     51.04 o 
  -8  10   1      207.74      201.73     28.69 o 
  -7  10   1      306.57      282.53     20.86 o 
  -6  10   1       10.74       17.78      9.22 o 
  -5  10   1      131.97      132.94      9.18 o 
  -4  10   1     1094.85     1169.20     16.49 o 
  -3  10   1      432.01      439.94     11.20 o 
  -2  10   1      548.95      491.38     10.55 o 
  -1  10   1      940.45      908.49     13.83 o 
   0  10   1       23.92       17.07      6.98 o 
   1  10   1      716.56      707.18     12.03 o 
   2  10   1     2437.21     2415.72     25.88 o 
   3  10   1     1456.44     1521.15     21.07 o 
   4  10   1      214.21      209.52     12.08 o 
   5  10   1       52.31       31.65     14.38 o 
   6  10   1      374.09      411.56     21.19 o 
   7  10   1      142.63      126.78     28.45 o 
   8  10   1       22.96       38.43     29.84 o 
  -9  11   1       48.36      111.04     43.15 o 
  -8  11   1       86.00      128.02     33.87 o 
  -7  11   1      254.57      229.13     29.19 o 
  -6  11   1      342.35      336.15     14.32 o 
  -5  11   1       21.92       25.62      9.53 o 
  -4  11   1        5.86        6.39      7.76 o 
  -3  11   1      261.45      223.96      9.06 o 
  -2  11   1      324.34      324.11     11.45 o 
  -1  11   1     2410.89     2479.80     24.36 o 
   0  11   1      531.71      535.23     10.51 o 
   1  11   1      349.36      346.31      9.56 o 
   2  11   1      287.34      325.61     10.38 o 
   3  11   1      476.74      487.02     13.52 o 
   4  11   1       44.50       39.36     13.27 o 
   5  11   1      133.18      177.34     16.52 o 
   6  11   1       47.67       93.97     19.91 o 
   7  11   1       68.79       74.94     32.60 o 
   8  11   1       38.85      -19.82     40.15 o 
  -9  12   1      911.68      855.15     56.88 o 
  -8  12   1        2.92       22.23     37.34 o 
  -7  12   1     1628.93     1559.82     41.04 o 
  -6  12   1     1534.76     1581.35     27.07 o 
  -5  12   1      414.55      423.23     12.41 o 
  -4  12   1     6522.60     6538.91     56.44 o 
  -3  12   1     5002.64     4977.16     55.24 o 
  -2  12   1       76.88       60.95      6.95 o 
  -1  12   1       18.56       22.71      6.76 o 
   0  12   1      220.52      222.18      8.67 o 
   1  12   1       50.21       44.40      7.15 o 
   2  12   1     1750.01     1706.75     21.67 o 
   3  12   1      102.20      114.63     10.74 o 
   4  12   1     4431.85     4478.89     45.62 o 
   5  12   1      470.57      511.95     21.21 o 
   6  12   1       35.62       31.98     19.74 o 
   7  12   1      529.89      610.65     34.31 o 
   8  12   1      205.38      208.12     67.11 o 
  -8  13   1     1308.39     1326.86     52.68 o 
  -7  13   1     1269.24     1355.44     40.54 o 
  -6  13   1      501.34      489.48     18.00 o 
  -5  13   1        2.84        2.31     10.89 o 
  -4  13   1      419.59      428.94     17.57 o 
  -3  13   1     4754.58     4590.09     60.51 o 
  -2  13   1     5094.38     4958.00     72.09 o 
  -1  13   1     1905.60     1931.32     21.97 o 
   0  13   1      105.30       69.51      9.49 o 
   1  13   1      156.09      163.07      8.89 o 
   2  13   1     1999.00     1939.78     23.98 o 
   3  13   1     4574.43     4472.05     43.78 o 
   4  13   1      765.99      747.78     19.66 o 
   5  13   1       26.21       53.18     15.89 o 
   6  13   1      140.65      178.21     24.57 o 
   7  13   1      511.03      630.09     40.13 o 
   8  13   1      638.30      763.27     58.67 o 
  -8  14   1      162.58      224.82     40.14 o 
  -7  14   1       48.29       44.89     28.69 o 
  -6  14   1     2584.91     2575.47     36.36 o 
  -5  14   1     6754.03     6709.69     63.56 o 
  -4  14   1     3594.01     3570.32     37.00 o 
  -3  14   1      509.61      570.77     13.65 o 
  -2  14   1      577.87      569.71     12.98 o 
  -1  14   1       68.48       74.21      8.22 o 
   0  14   1     7355.77     7303.57     60.00 o 
   1  14   1     2317.32     2278.94     25.83 o 
   2  14   1       91.42      105.53     12.00 o 
   3  14   1       45.01       47.92     11.25 o 
   4  14   1      343.67      351.08     17.73 o 
   5  14   1     3086.46     3086.79     40.76 o 
   6  14   1     4010.62     4095.91     81.21 o 
   7  14   1      404.13      433.96     42.56 o 
  -8  15   1       65.74      114.18     44.73 o 
  -7  15   1      379.42      390.94     44.80 o 
  -6  15   1     1044.22     1110.79     28.55 o 
  -5  15   1        8.05      -15.77     16.16 o 
  -4  15   1      700.14      717.49     20.85 o 
  -3  15   1      499.25      503.90     14.10 o 
  -2  15   1     1282.68     1287.57     19.05 o 
  -1  15   1      726.91      709.74     13.80 o 
   0  15   1        8.19       11.60     10.56 o 
   1  15   1      189.11      206.15     16.68 o 
   2  15   1      681.97      632.18     17.82 o 
   3  15   1       68.35       55.27     12.37 o 
   4  15   1      116.91      101.92     16.18 o 
   5  15   1       58.39       39.42     19.18 o 
   6  15   1      562.91      569.74     31.57 o 
   7  15   1      750.29      824.01     54.85 o 
  -8  16   1      151.48      235.14     56.97 o 
  -7  16   1      459.72      487.33     40.44 o 
  -6  16   1        7.65      -19.29     21.78 o 
  -5  16   1       24.55       69.47     19.57 o 
  -4  16   1      178.77      177.34     21.31 o 
  -3  16   1      347.25      343.12     13.66 o 
  -2  16   1       13.33       23.19     10.67 o 
  -1  16   1        2.66       10.87      9.30 o 
   0  16   1     2300.64     2266.56     26.80 o 
   1  16   1      807.17      833.32     16.31 o 
   2  16   1       55.12       54.41     11.40 o 
   3  16   1      393.79      412.88     18.17 o 
   4  16   1      809.40      778.93     24.75 o 
   5  16   1      169.76      193.17     29.41 o 
   6  16   1       28.81       34.88     30.57 o 
   7  16   1       68.06       -9.25     39.67 o 
  -7  17   1      777.31      805.52     78.68 o 
  -6  17   1     1197.15     1318.88     46.53 o 
  -5  17   1        0.40        1.45     29.31 o 
  -4  17   1      454.51      442.58     19.55 o 
  -3  17   1      971.57      911.69     28.33 o 
  -2  17   1      861.65      864.90     16.73 o 
  -1  17   1     1410.57     1397.35     21.16 o 
   0  17   1       80.16       98.41     11.62 o 
   1  17   1      806.77      827.37     18.03 o 
   2  17   1      859.37      831.31     23.66 o 
   3  17   1      521.72      516.79     19.98 o 
   4  17   1      290.35      342.69     22.01 o 
   5  17   1      245.23      263.86     31.79 o 
   6  17   1      200.30      123.38     56.83 o 
  -7  18   1        8.67       43.66     37.74 o 
  -6  18   1      238.35      271.36     38.00 o 
  -5  18   1      763.96      776.55     30.15 o 
  -4  18   1     1683.16     1581.21     34.38 o 
  -3  18   1      150.31      175.43     19.70 o 
  -2  18   1     1967.89     1986.78     28.18 o 
  -1  18   1     4349.01     4374.40     46.03 o 
   0  18   1     6388.48     6225.25     59.80 o 
   1  18   1     3998.62     4140.08     59.39 o 
   2  18   1     3011.60     3010.11     43.43 o 
   3  18   1      247.49      198.33     21.32 o 
   4  18   1      608.18      566.57     27.50 o 
   5  18   1     1131.85     1195.28     53.39 o 
   6  18   1      530.41      598.01     59.85 o 
  -6  19   1      268.89      315.90     38.60 o 
  -5  19   1       27.30       13.01     25.92 o 
  -4  19   1      126.32       63.71     24.21 o 
  -3  19   1     2816.05     2737.99     44.35 o 
  -2  19   1     4048.14     4090.74     60.67 o 
  -1  19   1      175.18      204.82     16.99 o 
   0  19   1      133.32      174.94     17.42 o 
   1  19   1       33.28       33.93     19.01 o 
   2  19   1     2352.22     2389.07     36.73 o 
   3  19   1     4439.49     4290.62     59.18 o 
   4  19   1     1011.89     1032.06     36.68 o 
   5  19   1       80.44       63.70     36.73 o 
   6  19   1      137.55      135.05     60.78 o 
  -6  20   1       22.87       34.31     36.94 o 
  -5  20   1       20.44       85.16     33.16 o 
  -4  20   1       15.92        1.51     27.39 o 
  -3  20   1      177.79      156.54     24.94 o 
  -2  20   1      685.25      743.72     46.17 o 
  -1  20   1     1022.03      980.17     24.62 o 
   0  20   1     1893.65     1879.63     32.40 o 
   1  20   1     1104.82     1090.54     26.06 o 
   2  20   1      391.33      424.83     26.47 o 
   3  20   1        8.81        9.14     21.16 o 
   4  20   1       10.91       58.36     34.20 o 
   5  20   1       60.62        6.30     33.64 o 
  -5  21   1      271.65      260.96     38.78 o 
  -4  21   1      182.28      134.58     31.80 o 
  -3  21   1      362.80      313.39     45.79 o 
  -2  21   1      283.57      347.93     28.25 o 
  -1  21   1      307.18      361.17     22.90 o 
   0  21   1       50.98       73.40     19.45 o 
   1  21   1      611.12      657.53     29.30 o 
   2  21   1      156.00      139.04     24.97 o 
   3  21   1       92.91      150.16     43.36 o 
   4  21   1       20.79       33.61     39.35 o 
  -5  22   1     1130.98     1184.30     61.50 o 
  -4  22   1     1123.51     1154.30     49.40 o 
  -3  22   1      610.08      740.30     79.86 o 
  -2  22   1      100.26       95.45     29.44 o 
  -1  22   1        4.57       28.03     26.83 o 
   0  22   1        8.43       21.25     25.98 o 
   1  22   1        6.62       53.64     35.39 o 
   2  22   1       37.66       34.74     37.83 o 
   3  22   1      226.02      250.35     62.78 o 
   4  22   1      429.95      490.43     51.81 o 
  -4  23   1     1004.99     1091.16     67.59 o 
  -3  23   1      241.22      237.71     72.27 o 
  -2  23   1      800.94      832.86     42.78 o 
  -1  23   1     1505.21     1469.94     67.11 o 
   0  23   1      139.81      160.73     38.96 o 
   1  23   1      732.32      681.32     48.06 o 
   2  23   1     1429.05     1470.12     55.14 o 
   3  23   1      239.54      233.17     58.59 o 
  -3  24   1      410.52      359.81     66.49 o 
  -2  24   1       37.19       68.76     35.10 o 
  -1  24   1       64.20      112.56     38.87 o 
   0  24   1      617.16      638.56     49.47 o 
   1  24   1      219.79      279.42     45.24 o 
   2  24   1       22.84       68.61     87.04 o 
 -10   0   2     2307.22     2483.57    120.17 o 
  -9   0   2      790.66      788.90     31.88 o 
  -8   0   2     1998.52     1966.08     42.47 o 
  -7   0   2     3790.65     3782.62     52.16 o 
  -6   0   2      387.90      359.00     17.58 o 
  -5   0   2     3082.59     2979.48     38.94 o 
  -4   0   2     1149.25     1074.48     38.09 o 
  -3   0   2     2087.65     2304.69     34.05 o 
  -2   0   2     3032.31     3001.06     35.33 o 
  -1   0   2       62.32       91.83      4.88 o 
   0   0   2    63094.52    64376.38    569.37 o 
   1   0   2    29563.98    30483.97    271.83 o 
   2   0   2      977.76      855.47     25.27 o 
   3   0   2        2.00       -7.67      7.67 o 
   4   0   2       84.30       81.46     10.37 o 
   5   0   2     1382.60     1405.27     35.25 o 
   6   0   2     3163.64     3160.00     58.08 o 
   7   0   2      224.61      185.39     45.43 o 
   8   0   2      614.59      796.42     64.23 o 
 -10   1   2       78.08       93.48     44.94 o 
  -9   1   2      329.26      307.96     25.11 o 
  -8   1   2     1461.62     1433.99     25.35 o 
  -7   1   2     2816.68     2785.41     30.33 o 
  -6   1   2     2985.70     2928.57     30.59 o 
  -5   1   2      186.88      168.31      8.04 o 
  -4   1   2      187.97      199.08      7.63 o 
  -3   1   2     4561.38     4621.14     37.29 o 
  -2   1   2     5192.51     5159.62     37.24 o 
  -1   1   2     5983.27     6358.02     42.66 o 
   0   1   2      142.91      140.37      4.56 o 
   1   1   2     1661.75     1576.30     14.27 o 
   2   1   2     5871.76     5871.56     43.68 o 
   3   1   2     9087.48     9048.74     65.15 o 
   4   1   2     1671.76     1682.04     22.04 o 
   5   1   2      461.01      448.08     13.16 o 
   6   1   2      100.84       95.12     16.99 o 
   7   1   2      609.78      674.21     39.28 o 
   8   1   2      405.03      517.54     39.96 o 
 -10   2   2       85.56       91.00     37.97 o 
  -9   2   2     1431.95     1443.81     30.17 o 
  -8   2   2      463.94      437.52     17.46 o 
  -7   2   2      207.11      200.25     13.48 o 
  -6   2   2       13.96        2.85      7.94 o 
  -5   2   2     1137.18     1134.04     15.84 o 
  -4   2   2       84.03      124.74      6.40 o 
  -3   2   2     1044.14     1084.42     12.70 o 
  -2   2   2     6247.27     6388.73     45.38 o 
  -1   2   2    10505.91    11412.83     88.27 o 
   0   2   2     2862.59     2832.83     22.77 o 
   1   2   2      967.89      892.35     10.60 o 
   2   2   2     9626.96     9701.27     75.04 o 
   3   2   2     3185.45     3275.99     33.74 o 
   4   2   2       85.39       76.60     10.69 o 
   5   2   2       17.53       15.60     17.54 o 
   6   2   2      401.45      399.49     17.03 o 
   7   2   2        2.38      -29.53     29.53 o 
   8   2   2      188.62      219.86     38.73 o 
 -10   3   2        1.35      -22.05     33.85 o 
  -9   3   2       60.95       32.30     28.29 o 
  -8   3   2      100.98      112.35     16.13 o 
  -7   3   2      610.87      583.72     20.04 o 
  -6   3   2      350.75      340.75     11.53 o 
  -5   3   2        4.46        5.32      8.36 o 
  -4   3   2      584.25      559.71     10.74 o 
  -3   3   2     1574.50     1639.24     14.97 o 
  -2   3   2     1490.83     1396.88     14.34 o 
  -1   3   2     3443.97     3383.41     29.95 o 
   0   3   2     2649.15     2662.38     23.04 o 
   1   3   2       77.98       96.82      5.29 o 
   2   3   2      497.83      559.43     12.13 o 
   3   3   2      257.37      303.83     11.23 o 
   4   3   2       17.45       10.01     10.88 o 
   5   3   2      295.70      293.62     16.99 o 
   6   3   2      170.31      161.35     19.04 o 
   7   3   2      518.06      521.46     30.35 o 
   8   3   2       95.20      172.68     37.27 o 
 -10   4   2      111.36      133.14     32.35 o 
  -9   4   2      640.62      641.27     54.68 o 
  -8   4   2      325.48      319.03     20.76 o 
  -7   4   2      944.87      923.36     18.71 o 
  -6   4   2     3101.93     3114.00     33.49 o 
  -5   4   2     1347.37     1252.88     16.80 o 
  -4   4   2     8068.26     7714.81     58.07 o 
  -3   4   2    11258.76    11332.34     74.80 o 
  -2   4   2      901.11      867.43     14.61 o 
  -1   4   2      483.52      525.35     10.80 o 
   0   4   2      176.26      145.85      4.88 o 
   1   4   2       24.39       42.80      7.26 o 
   2   4   2      266.58      239.04      8.15 o 
   3   4   2       67.78       54.98      9.59 o 
   4   4   2     6057.57     5920.08     54.97 o 
   5   4   2     3286.25     3310.68     39.13 o 
   6   4   2      434.88      430.06     20.07 o 
   7   4   2      651.64      643.58     35.38 o 
   8   4   2      234.12      343.34     48.54 o 
 -10   5   2      378.83      396.32     31.51 o 
  -9   5   2       37.24       21.44     32.52 o 
  -8   5   2     1699.40     1646.78     33.76 o 
  -7   5   2     1497.38     1398.05     30.40 o 
  -6   5   2      536.87      498.63     16.04 o 
  -5   5   2       51.17       40.09      8.72 o 
  -4   5   2      127.67      116.86      9.19 o 
  -3   5   2     4897.50     4873.69     36.78 o 
  -2   5   2    10986.90    10730.36    101.93 o 
  -1   5   2     3388.63     3485.43     30.55 o 
   0   5   2       13.59       15.47      3.80 o 
   1   5   2       11.22       32.71      5.97 o 
   2   5   2     1459.07     1453.73     17.06 o 
   3   5   2     7121.94     6814.20     58.62 o 
   4   5   2     2041.55     1981.37     30.91 o 
   5   5   2       50.24        4.74     14.14 o 
   6   5   2      290.35      330.98     20.28 o 
   7   5   2      429.64      505.85     36.60 o 
   8   5   2      951.21     1136.45     47.03 o 
 -10   6   2      438.80      360.98     46.90 o 
  -9   6   2       56.90       43.92     27.00 o 
  -8   6   2       42.37        0.08     18.31 o 
  -7   6   2      359.91      354.12     15.04 o 
  -6   6   2     4491.75     4566.83     44.39 o 
  -5   6   2    11946.46    11947.13     92.92 o 
  -4   6   2    12532.02    12660.47     89.30 o 
  -3   6   2     5463.52     5588.04     41.57 o 
  -2   6   2      548.40      531.05      8.46 o 
  -1   6   2       84.18       67.20      6.11 o 
   0   6   2     3975.97     4039.70     35.75 o 
   1   6   2     2232.87     2224.41     22.42 o 
   2   6   2      121.74      121.78      7.73 o 
   3   6   2      385.81      352.44     12.92 o 
   4   6   2      582.10      535.88     15.95 o 
   5   6   2     2939.10     2905.79     37.16 o 
   6   6   2     3654.30     3706.08     52.94 o 
   7   6   2     1126.99     1141.52     43.83 o 
   8   6   2       31.50      -18.01     40.28 o 
 -10   7   2      113.95      166.62     44.13 o 
  -9   7   2      269.08      309.06     34.04 o 
  -8   7   2        6.87      -13.38     18.84 o 
  -7   7   2      137.29      150.52     13.23 o 
  -6   7   2     3668.74     3600.31     41.59 o 
  -5   7   2       39.96       36.27      9.02 o 
  -4   7   2     3294.03     3352.17     29.36 o 
  -3   7   2     1479.30     1487.25     15.75 o 
  -2   7   2     2024.63     2151.89     21.98 o 
  -1   7   2     8718.46     9140.81     78.41 o 
   0   7   2     2229.73     2328.59     23.69 o 
   1   7   2       40.80       21.94      7.46 o 
   2   7   2     1183.97     1170.43     17.14 o 
   3   7   2       13.93       24.08      6.01 o 
   4   7   2       27.98       15.97     10.78 o 
   5   7   2     2493.34     2436.06     34.00 o 
   6   7   2       48.38       48.61     24.91 o 
   7   7   2      773.70      789.54     40.29 o 
   8   7   2      141.18      158.40     42.20 o 
 -10   8   2      234.84      227.02     63.82 o 
  -9   8   2        0.30      -17.84     35.39 o 
  -8   8   2      148.76      138.01     20.80 o 
  -7   8   2      315.53      279.95     15.31 o 
  -6   8   2      265.85      248.49     17.15 o 
  -5   8   2      146.74      163.11     12.83 o 
  -4   8   2      792.37      783.99     12.95 o 
  -3   8   2     1794.91     1837.42     17.56 o 
  -2   8   2      194.05      193.14      6.75 o 
  -1   8   2       69.90       54.18      7.02 o 
   0   8   2      381.36      365.64      9.05 o 
   1   8   2     1747.73     1670.64     19.21 o 
   2   8   2      138.94      114.09      8.22 o 
   3   8   2      771.06      747.11     15.73 o 
   4   8   2      740.57      701.55     18.22 o 
   5   8   2      559.90      538.96     19.41 o 
   6   8   2       99.16       87.14     20.45 o 
   7   8   2       29.99       23.97     35.14 o 
   8   8   2      317.37      297.42     39.92 o 
  -9   9   2      155.03       95.24     42.90 o 
  -8   9   2       30.89       66.43     22.72 o 
  -7   9   2      304.92      326.86     17.16 o 
  -6   9   2     3306.29     3203.21     35.26 o 
  -5   9   2      458.74      473.89     12.72 o 
  -4   9   2     2030.28     1946.96     20.49 o 
  -3   9   2       14.28        4.70      4.07 o 
  -2   9   2       35.33       32.46      7.03 o 
  -1   9   2     1821.04     1792.08     17.76 o 
   0   9   2      878.88      895.13     13.84 o 
   1   9   2     1767.53     1672.92     23.56 o 
   2   9   2     3162.93     3035.84     31.36 o 
   3   9   2       34.13       28.53      9.27 o 
   4   9   2      796.34      767.24     19.36 o 
   5   9   2     2279.41     2239.94     32.94 o 
   6   9   2       57.08       -0.78     21.02 o 
   7   9   2      927.65     1043.70     43.86 o 
   8   9   2       96.09       45.51     45.69 o 
  -9  10   2     1271.37     1314.91     55.18 o 
  -8  10   2     1030.84     1102.72     35.34 o 
  -7  10   2        1.06      -11.35     17.38 o 
  -6  10   2      281.63      289.78     13.15 o 
  -5  10   2     1506.34     1520.03     21.97 o 
  -4  10   2     2932.79     2942.77     27.61 o 
  -3  10   2      641.70      671.38     10.15 o 
  -2  10   2     2981.46     3089.17     27.37 o 
  -1  10   2    14125.91    14280.94    103.63 o 
   0  10   2    11820.78    11801.71    102.61 o 
   1  10   2    10458.45    10317.54     79.61 o 
   2  10   2     4565.57     4632.56     42.88 o 
   3  10   2      626.99      624.80     15.51 o 
   4  10   2      376.42      427.11     16.18 o 
   5  10   2     1995.14     2130.60     41.89 o 
   6  10   2      745.49      778.31     31.55 o 
   7  10   2      465.60      449.06     45.46 o 
   8  10   2        7.65       70.47     38.12 o 
  -9  11   2      172.76      111.95     35.62 o 
  -8  11   2     3950.86     4043.88     81.26 o 
  -7  11   2     2636.82     2659.84     45.92 o 
  -6  11   2     1358.17     1365.16     22.60 o 
  -5  11   2      754.22      759.04     14.56 o 
  -4  11   2       52.05       44.37     10.34 o 
  -3  11   2     5114.46     5100.71     42.73 o 
  -2  11   2    18616.28    18753.53    155.22 o 
  -1  11   2     3875.84     3935.46     45.21 o 
   0  11   2       66.83       69.30     15.54 o 
   1  11   2       97.20       97.41      9.12 o 
   2  11   2     2763.21     2732.69     29.95 o 
   3  11   2     8169.70     8080.33     69.16 o 
   4  11   2     3326.52     3270.49     42.05 o 
   5  11   2      163.27      174.97     21.53 o 
   6  11   2      111.50      102.47     23.29 o 
   7  11   2       13.57       45.69     29.84 o 
  -9  12   2      636.10      645.35     44.74 o 
  -8  12   2      543.63      536.74     39.76 o 
  -7  12   2       98.39      104.62     23.43 o 
  -6  12   2       75.80       65.00     12.94 o 
  -5  12   2      313.08      293.74     11.55 o 
  -4  12   2      379.45      375.73     10.26 o 
  -3  12   2       52.21       55.24      6.02 o 
  -2  12   2      442.39      410.75      9.46 o 
  -1  12   2     1879.94     1822.55     20.09 o 
   0  12   2     5730.57     5664.81     51.54 o 
   1  12   2     5359.37     5441.55     47.63 o 
   2  12   2     2693.45     2725.00     31.54 o 
   3  12   2      469.11      484.64     15.68 o 
   4  12   2        3.63        6.77     13.61 o 
   5  12   2      237.17      265.87     22.18 o 
   6  12   2       98.29       69.21     22.68 o 
   7  12   2       33.53       52.60     37.00 o 
  -9  13   2       73.13       73.70     45.87 o 
  -8  13   2       42.60       57.05     28.52 o 
  -7  13   2        0.33       12.57     21.54 o 
  -6  13   2      167.78      182.89     15.89 o 
  -5  13   2      156.69      147.12     18.23 o 
  -4  13   2      299.08      296.79     10.90 o 
  -3  13   2       80.48       81.97      6.81 o 
  -2  13   2     1506.43     1497.26     18.00 o 
  -1  13   2        3.37       13.66      8.66 o 
   0  13   2       64.94       52.28      8.81 o 
   1  13   2     1054.67     1027.65     16.61 o 
   2  13   2      889.93      883.21     17.18 o 
   3  13   2       56.28       48.90     12.03 o 
   4  13   2        7.98       12.99     17.31 o 
   5  13   2      224.13      257.86     23.13 o 
   6  13   2        1.82        8.93     31.43 o 
   7  13   2      139.09      156.75     37.97 o 
  -8  14   2       27.89      -35.10     57.91 o 
  -7  14   2      411.98      437.38     35.96 o 
  -6  14   2      466.34      429.25     17.71 o 
  -5  14   2     1543.86     1525.58     21.53 o 
  -4  14   2     2942.54     2832.09     28.69 o 
  -3  14   2     2529.56     2543.57     26.84 o 
  -2  14   2      168.71      148.31     10.23 o 
  -1  14   2     1092.99     1087.89     15.99 o 
   0  14   2       72.33       73.61      9.32 o 
   1  14   2      288.73      297.96     11.17 o 
   2  14   2       97.91       84.51     11.97 o 
   3  14   2      102.00       92.36     13.07 o 
   4  14   2     1101.87     1130.52     28.29 o 
   5  14   2     1560.48     1566.62     35.83 o 
   6  14   2      472.43      518.50     36.85 o 
   7  14   2      394.45      545.71     59.00 o 
  -8  15   2      476.52      523.23     47.60 o 
  -7  15   2      821.49      787.12     43.42 o 
  -6  15   2     1665.38     1699.58     34.10 o 
  -5  15   2       36.23       29.71     11.77 o 
  -4  15   2     2911.23     2948.33     30.48 o 
  -3  15   2     1888.57     1931.68     23.22 o 
  -2  15   2     4060.35     3998.64     37.43 o 
  -1  15   2     4014.77     4027.08     37.95 o 
   0  15   2     1139.33     1097.37     19.62 o 
   1  15   2      380.61      425.50     13.12 o 
   2  15   2     4060.74     3992.12     41.10 o 
   3  15   2     1271.12     1275.86     35.48 o 
   4  15   2      938.20      983.56     28.50 o 
   5  15   2      603.33      565.18     32.25 o 
   6  15   2       54.97       79.04     36.19 o 
  -8  16   2       72.02      -42.56     42.56 o 
  -7  16   2       30.97       93.35     32.82 o 
  -6  16   2     1735.22     1691.57     41.44 o 
  -5  16   2     5300.37     5284.35     50.63 o 
  -4  16   2     3508.10     3517.13     36.38 o 
  -3  16   2     1000.19      991.55     20.65 o 
  -2  16   2     1372.10     1358.99     19.63 o 
  -1  16   2      288.79      303.49     11.63 o 
   0  16   2     1892.40     1903.51     28.95 o 
   1  16   2     3452.54     3436.69     36.80 o 
   2  16   2       23.39       47.31     14.89 o 
   3  16   2       19.08       17.87     16.20 o 
   4  16   2      140.72      209.09     19.53 o 
   5  16   2     1002.28     1053.24     39.79 o 
   6  16   2     1253.64     1407.36     96.27 o 
  -7  17   2      530.80      541.83     42.24 o 
  -6  17   2        8.99       34.34     22.15 o 
  -5  17   2        2.75       16.75     17.28 o 
  -4  17   2       26.96       38.56     10.74 o 
  -3  17   2      822.91      806.41     17.16 o 
  -2  17   2     2457.61     2423.34     28.06 o 
  -1  17   2      513.03      513.90     14.50 o 
   0  17   2       11.66        3.37     11.30 o 
   1  17   2       10.10       15.38     13.10 o 
   2  17   2      390.50      396.71     18.69 o 
   3  17   2     1977.64     1932.34     45.48 o 
   4  17   2      674.27      624.72     29.55 o 
   5  17   2       64.47       53.13     52.62 o 
   6  17   2       35.80      -34.20     54.69 o 
  -7  18   2      448.75      519.39     51.67 o 
  -6  18   2      272.46      334.73     34.32 o 
  -5  18   2       22.15       38.70     21.64 o 
  -4  18   2      587.82      577.09     17.09 o 
  -3  18   2      970.76      957.90     19.32 o 
  -2  18   2       52.29       58.08     11.38 o 
  -1  18   2      124.14      153.78     12.43 o 
   0  18   2      102.29      101.19     18.22 o 
   1  18   2      262.99      256.58     16.73 o 
   2  18   2        1.30       20.60     20.94 o 
   3  18   2       33.73       76.07     22.90 o 
   4  18   2     1650.11     1612.20     46.89 o 
   5  18   2      580.35      440.93     69.32 o 
  -6  19   2       32.43       60.93     31.77 o 
  -5  19   2        9.52       14.15     24.12 o 
  -4  19   2        0.28       32.28     23.06 o 
  -3  19   2       96.14      113.19     13.65 o 
  -2  19   2      501.92      446.08     16.05 o 
  -1  19   2        5.66       19.37     12.81 o 
   0  19   2       68.73       69.08     21.60 o 
   1  19   2        0.75       10.95     20.56 o 
   2  19   2      292.55      253.96     21.65 o 
   3  19   2      996.50      997.20     35.54 o 
   4  19   2      339.42      383.56     39.38 o 
   5  19   2        4.46       94.35     49.93 o 
  -6  20   2      232.13      307.95     63.16 o 
  -5  20   2       23.61        4.05     29.22 o 
  -4  20   2      521.08      519.87     40.86 o 
  -3  20   2      488.27      476.15     32.17 o 
  -2  20   2      204.40      187.33     18.62 o 
  -1  20   2     1318.44     1351.92     30.13 o 
   0  20   2     1187.18     1202.37     34.15 o 
   1  20   2     1477.58     1405.28     32.51 o 
   2  20   2     1637.42     1629.16     94.26 o 
   3  20   2      459.06      455.80     44.71 o 
   4  20   2      522.25      585.51     76.98 o 
  -5  21   2      281.86      270.84     33.84 o 
  -4  21   2      165.49      206.66     29.43 o 
  -3  21   2      646.41      634.70     31.28 o 
  -2  21   2     1454.73     1442.66     67.04 o 
  -1  21   2     1420.43     1469.50     39.18 o 
   0  21   2      408.56      416.90     27.15 o 
   1  21   2      127.36      113.26     30.17 o 
   2  21   2      990.55     1028.92     50.99 o 
   3  21   2      980.17      998.62     59.76 o 
   4  21   2      515.62      535.72     50.28 o 
  -5  22   2      819.79      895.36     44.59 o 
  -4  22   2      638.11      727.50     54.83 o 
  -3  22   2       21.13       64.22     75.04 o 
  -2  22   2      214.18      180.38     31.34 o 
  -1  22   2      679.97      689.90     34.07 o 
   0  22   2     3045.00     3080.04     66.23 o 
   1  22   2     2448.32     2458.88     60.71 o 
   2  22   2       33.76       37.23     39.21 o 
   3  22   2        1.79        1.93     36.54 o 
  -4  23   2       50.48      104.04     42.16 o 
  -3  23   2       42.23       39.20     32.45 o 
  -2  23   2      217.32      256.24     32.82 o 
  -1  23   2       88.16      113.59     46.95 o 
   0  23   2        2.39       -7.02     39.81 o 
   1  23   2       75.39       32.94     62.61 o 
   2  23   2      161.47      264.69     42.76 o 
  -2  24   2       23.03      -18.90     34.58 o 
  -1  24   2      152.78       71.58    122.13 o 
   0  24   2      259.60      297.72     44.42 o 
   1  24   2      105.51       34.17     48.60 o 
 -10   1   3        0.61        3.13     28.84 o 
  -9   1   3      283.52      291.84     25.37 o 
  -8   1   3      148.20      156.91     15.68 o 
  -7   1   3      131.79      133.32     10.89 o 
  -6   1   3     3101.73     3026.99     29.07 o 
  -5   1   3     2066.03     2160.23     21.67 o 
  -4   1   3     1033.57      952.60     12.77 o 
  -3   1   3      137.81      141.17      8.08 o 
  -2   1   3      455.18      478.51      8.45 o 
  -1   1   3     1997.54     2048.93     17.68 o 
   0   1   3     1508.67     1502.58     14.50 o 
   1   1   3       27.10       32.23      5.72 o 
   2   1   3     2484.98     2324.74     23.13 o 
   3   1   3      192.14      174.43      9.74 o 
   4   1   3       24.15        4.39     10.42 o 
   5   1   3     1136.61     1059.66     21.38 o 
   6   1   3      129.83      138.05     22.23 o 
   7   1   3      591.81      681.74     42.66 o 
   8   1   3      414.40      499.63     47.30 o 
 -10   2   3     1109.66     1072.96     37.54 o 
  -9   2   3      386.05      390.97     25.19 o 
  -8   2   3      243.12      230.06     15.29 o 
  -7   2   3       11.86       10.58     12.43 o 
  -6   2   3      335.63      332.05     10.93 o 
  -5   2   3     5878.63     5797.49     49.50 o 
  -4   2   3     6830.23     6683.97     67.36 o 
  -3   2   3     2722.92     2769.51     21.98 o 
  -2   2   3     1178.55     1263.83     11.48 o 
  -1   2   3      171.10      160.33      7.05 o 
   0   2   3     3050.11     2915.12     23.94 o 
   1   2   3     7243.29     6934.32     50.37 o 
   2   2   3      707.26      629.29     12.70 o 
   3   2   3       43.63       43.35      9.52 o 
   4   2   3       89.44       56.20     12.06 o 
   5   2   3      521.05      551.69     17.13 o 
   6   2   3     1186.24     1266.87     63.79 o 
   7   2   3      523.42      603.64     42.39 o 
   8   2   3        1.52       -3.52     49.23 o 
 -10   3   3      325.46      319.58     34.85 o 
  -9   3   3       21.85       67.12     19.44 o 
  -8   3   3     3343.81     3356.57     40.28 o 
  -7   3   3     4597.61     4424.03     41.92 o 
  -6   3   3     1341.36     1288.21     18.43 o 
  -5   3   3     1051.73     1042.26     15.75 o 
  -4   3   3        3.01        1.67      4.36 o 
  -3   3   3     2505.19     2498.77     23.63 o 
  -2   3   3    26004.62    26771.14    189.76 o 
  -1   3   3     8986.86     9204.09     61.42 o 
   0   3   3       46.11       70.57      5.51 o 
   1   3   3      327.18      341.97      8.59 o 
   2   3   3      578.15      502.18     10.39 o 
   3   3   3     5656.88     5632.81     48.98 o 
   4   3   3     4334.48     4259.23     42.67 o 
   5   3   3       82.14       70.58     14.43 o 
   6   3   3      116.15      119.37     24.36 o 
   7   3   3       82.29       56.83     36.28 o 
   8   3   3      253.02      359.59     45.24 o 
 -10   4   3      248.86      304.60     38.61 o 
  -9   4   3     1192.13     1232.27     30.05 o 
  -8   4   3     1956.08     1906.93     33.54 o 
  -7   4   3       82.27       63.53     11.56 o 
  -6   4   3     1554.09     1533.27     21.65 o 
  -5   4   3     1282.39     1280.11     16.01 o 
  -4   4   3     4330.00     4250.91     32.55 o 
  -3   4   3     5397.58     5608.70     45.54 o 
  -2   4   3       69.24       74.49     12.54 o 
  -1   4   3     3692.34     3707.55     33.72 o 
   0   4   3     2340.45     2473.15     22.95 o 
   1   4   3     2616.94     2696.35     24.29 o 
   2   4   3     1445.52     1473.00     17.66 o 
   3   4   3      379.33      354.70     12.67 o 
   4   4   3     2490.13     2416.93     30.20 o 
   5   4   3     3191.08     3085.17     36.93 o 
   6   4   3      358.79      335.99     22.22 o 
   7   4   3      392.37      431.43     35.89 o 
   8   4   3      123.16       80.75     55.66 o 
 -10   5   3       43.40       75.34     56.55 o 
  -9   5   3      180.53      175.84     50.01 o 
  -8   5   3      187.97      158.96     17.61 o 
  -7   5   3        3.41       15.52     10.05 o 
  -6   5   3      409.64      412.68     12.58 o 
  -5   5   3        0.64       -5.33      5.33 o 
  -4   5   3     2939.05     3077.57     33.12 o 
  -3   5   3      638.09      691.33     15.81 o 
  -2   5   3      483.21      541.08     13.38 o 
  -1   5   3      196.26      183.47      7.29 o 
   0   5   3     2911.54     3060.80     28.40 o 
   1   5   3      325.77      356.15      8.78 o 
   2   5   3     1386.31     1414.67     18.28 o 
   3   5   3        0.87      -10.64     10.64 o 
   4   5   3        5.15      -12.06     12.06 o 
   5   5   3       25.51       39.86     15.95 o 
   6   5   3       60.47       88.80     20.40 o 
   7   5   3      510.29      473.84     38.01 o 
 -10   6   3       51.76       80.47     32.89 o 
  -9   6   3     1152.33     1120.74     45.79 o 
  -8   6   3     1031.12     1104.15     27.46 o 
  -7   6   3       17.83       25.60     12.44 o 
  -6   6   3       35.30       28.03      8.14 o 
  -5   6   3        7.29        7.31      5.31 o 
  -4   6   3      424.48      408.96      9.78 o 
  -3   6   3     2715.59     2725.61     37.95 o 
  -2   6   3        2.19        2.74      7.58 o 
  -1   6   3     3127.68     2995.17     39.22 o 
   0   6   3     1143.24     1089.99     14.62 o 
   1   6   3       44.95       35.14      6.94 o 
   2   6   3     1120.77     1092.00     16.30 o 
   3   6   3      187.13      170.41     11.83 o 
   4   6   3      209.79      232.15     14.66 o 
   5   6   3      589.45      558.76     22.85 o 
   6   6   3       15.27        4.09     29.26 o 
   7   6   3        5.57       16.93     36.22 o 
 -10   7   3       29.01       31.33     33.62 o 
  -9   7   3      306.39      314.89     48.74 o 
  -8   7   3      656.84      648.81     24.44 o 
  -7   7   3     1604.36     1552.92     29.55 o 
  -6   7   3     4755.21     4710.41     43.66 o 
  -5   7   3     1281.74     1245.04     18.43 o 
  -4   7   3     1806.85     1886.55     22.58 o 
  -3   7   3     3353.45     3290.56     41.25 o 
  -2   7   3     3385.30     3366.80     41.12 o 
  -1   7   3     6724.27     6769.19     57.81 o 
   0   7   3     3109.20     3162.79     28.69 o 
   1   7   3      217.09      205.07     10.03 o 
   2   7   3     4570.69     4535.06     40.14 o 
   3   7   3     2835.97     2843.25     30.52 o 
   4   7   3      981.76      927.03     22.34 o 
   5   7   3     1116.81     1065.13     31.51 o 
   6   7   3       11.23        2.03     27.31 o 
   7   7   3      605.21      587.32     38.99 o 
 -10   8   3     1863.48     1977.60     59.07 o 
  -9   8   3      867.60      959.78     42.61 o 
  -8   8   3      973.00      925.75     30.17 o 
  -7   8   3      558.28      549.19     15.70 o 
  -6   8   3      903.34      866.88     14.84 o 
  -5   8   3     5258.03     5251.60     42.64 o 
  -4   8   3     5705.28     5648.61     51.56 o 
  -3   8   3      539.07      514.47     15.40 o 
  -2   8   3      243.57      259.72     12.87 o 
  -1   8   3      314.31      315.54      8.77 o 
   0   8   3     9586.52     9661.61     73.49 o 
   1   8   3    16987.71    16863.04    124.47 o 
   2   8   3     3096.86     3145.00     37.86 o 
   3   8   3      180.28      175.71     11.68 o 
   4   8   3      279.94      295.05     16.34 o 
   5   8   3     1196.91     1229.09     32.53 o 
   6   8   3     1887.77     1950.36     45.12 o 
   7   8   3     1001.86     1052.97     56.08 o 
  -9   9   3       13.61        8.64     37.23 o 
  -8   9   3      538.10      586.68     25.04 o 
  -7   9   3     1452.33     1459.83     24.29 o 
  -6   9   3      697.75      688.21     13.59 o 
  -5   9   3       99.61       97.14     10.04 o 
  -4   9   3      118.21      125.71     15.13 o 
  -3   9   3      584.10      568.39     10.30 o 
  -2   9   3     1804.48     1673.67     24.55 o 
  -1   9   3      818.90      775.63     13.58 o 
   0   9   3       51.91       53.37      5.92 o 
   1   9   3      441.07      422.18     19.81 o 
   2   9   3     1432.25     1424.57     21.12 o 
   3   9   3     3497.87     3420.23     35.11 o 
   4   9   3     2411.00     2376.80     33.28 o 
   5   9   3      151.64      123.71     22.86 o 
   6   9   3        3.36       23.00     29.71 o 
   7   9   3      232.71      225.19     40.19 o 
  -9  10   3      102.19      100.60     28.02 o 
  -8  10   3      283.05      285.47     28.86 o 
  -7  10   3      294.91      277.27     14.37 o 
  -6  10   3      236.37      251.01     10.06 o 
  -5  10   3      374.38      383.35     12.95 o 
  -4  10   3       34.49       25.99      8.45 o 
  -3  10   3      394.36      398.91      9.40 o 
  -2  10   3      366.53      338.34     11.86 o 
  -1  10   3     2776.06     2684.48     45.98 o 
   0  10   3      458.66      444.04      9.77 o 
   1  10   3      146.83      126.75     10.19 o 
   2  10   3      657.90      618.45     15.35 o 
   3  10   3     1646.43     1639.21     26.07 o 
   4  10   3       59.16       32.06     17.47 o 
   5  10   3      167.79      156.61     20.89 o 
   6  10   3      106.26       85.44     31.80 o 
   7  10   3        7.37       16.59     46.88 o 
  -9  11   3        0.11       67.24     31.40 o 
  -8  11   3        1.11       10.81     29.08 o 
  -7  11   3       54.94       57.21     17.11 o 
  -6  11   3      185.20      171.04     13.04 o 
  -5  11   3       28.02       35.86      9.22 o 
  -4  11   3      130.18      142.04      8.59 o 
  -3  11   3      245.69      232.50      8.45 o 
  -2  11   3        5.70        3.40     10.46 o 
  -1  11   3      459.94      417.83     11.67 o 
   0  11   3      336.31      316.13      9.07 o 
   1  11   3        0.56       -9.34      9.34 o 
   2  11   3       30.98       37.46     10.47 o 
   3  11   3      106.35      130.35     13.32 o 
   4  11   3        4.34      -12.82     20.51 o 
   5  11   3        0.89      -24.06     24.06 o 
   6  11   3      116.48      148.21     39.55 o 
   7  11   3      112.41      177.97     89.95 o 
  -9  12   3      496.76      499.99     43.31 o 
  -8  12   3      342.43      354.83     34.88 o 
  -7  12   3      779.49      694.86     17.54 o 
  -6  12   3     3958.80     3843.52     47.55 o 
  -5  12   3      757.96      777.77     17.90 o 
  -4  12   3     2996.65     2901.61     35.38 o 
  -3  12   3     6088.37     6057.93     56.01 o 
  -2  12   3       61.30       41.68     11.30 o 
  -1  12   3      573.34      602.15     14.31 o 
   0  12   3     1257.11     1257.69     17.23 o 
   1  12   3      332.10      324.38     12.80 o 
   2  12   3     2233.08     2165.07     27.79 o 
   3  12   3     1134.88     1072.86     23.42 o 
   4  12   3     1286.61     1368.66     34.53 o 
   5  12   3     1803.68     1810.21     48.95 o 
   6  12   3      161.10      176.58     35.74 o 
  -9  13   3       29.00      220.46     55.39 o 
  -8  13   3      873.79     1004.87     45.22 o 
  -7  13   3     1584.68     1564.73     60.77 o 
  -6  13   3      864.48      865.50     22.81 o 
  -5  13   3       65.69       72.30     11.42 o 
  -4  13   3      100.85       83.20      9.47 o 
  -3  13   3     3155.56     3123.39     34.33 o 
  -2  13   3     5600.03     5374.66     54.28 o 
  -1  13   3     3999.04     3950.42     43.58 o 
   0  13   3      635.56      615.18     18.63 o 
   1  13   3        1.49       19.48     10.47 o 
   2  13   3      497.66      511.32     15.50 o 
   3  13   3     3418.51     3346.01     44.64 o 
   4  13   3     1624.46     1649.30     34.72 o 
   5  13   3      203.74      210.11     29.67 o 
   6  13   3       19.13      110.06     42.73 o 
  -8  14   3       17.14      -18.13     30.58 o 
  -7  14   3      166.25      217.98     64.56 o 
  -6  14   3      381.44      400.90     18.49 o 
  -5  14   3     4295.44     4296.94     47.87 o 
  -4  14   3     4478.29     4373.60     45.93 o 
  -3  14   3      656.10      659.11     15.41 o 
  -2  14   3      111.54      118.73     15.24 o 
  -1  14   3      229.63      229.85      8.24 o 
   0  14   3     2058.97     2040.35     24.36 o 
   1  14   3     3007.82     2962.49     35.56 o 
   2  14   3       19.44       37.50     11.05 o 
   3  14   3      549.81      555.96     22.06 o 
   4  14   3      114.08      157.97     22.85 o 
   5  14   3      494.62      544.26     36.08 o 
   6  14   3     1861.36     1933.11     68.57 o 
  -8  15   3      176.75      167.49     34.76 o 
  -7  15   3      170.46      157.76     27.05 o 
  -6  15   3      879.58      889.92     26.18 o 
  -5  15   3      324.47      335.92     18.25 o 
  -4  15   3      568.39      594.58     17.46 o 
  -3  15   3     1201.73     1192.31     21.63 o 
  -2  15   3     2364.31     2420.08     32.61 o 
  -1  15   3     2721.17     2720.59     28.12 o 
   0  15   3      868.99      890.35     16.15 o 
   1  15   3        9.87       16.17     10.92 o 
   2  15   3      392.18      406.76     18.93 o 
   3  15   3       94.06       93.20     17.40 o 
   4  15   3       13.70       27.58     34.48 o 
   5  15   3      220.22      204.21     36.97 o 
   6  15   3        0.51       19.94     46.19 o 
  -8  16   3        8.04       39.58     66.37 o 
  -7  16   3      396.95      417.36     34.05 o 
  -6  16   3      109.10      122.67     26.69 o 
  -5  16   3        2.08      -11.56     15.42 o 
  -4  16   3       86.04       64.55     11.94 o 
  -3  16   3     1200.42     1169.60     24.20 o 
  -2  16   3      657.43      630.81     17.04 o 
  -1  16   3       24.67       11.87      8.60 o 
   0  16   3      765.26      718.06     15.53 o 
   1  16   3     1085.71     1079.78     23.76 o 
   2  16   3       85.69      108.03     18.54 o 
   3  16   3        2.20       -0.69     22.63 o 
   4  16   3      110.66      101.96     29.98 o 
   5  16   3       96.98      180.44     58.22 o 
  -7  17   3      519.97      573.19     39.01 o 
  -6  17   3     1578.44     1602.09     41.78 o 
  -5  17   3      372.15      372.99     28.08 o 
  -4  17   3      186.95      167.28     16.60 o 
  -3  17   3     1461.14     1429.73     29.79 o 
  -2  17   3     1023.98      981.12     23.34 o 
  -1  17   3     1737.92     1716.71     23.43 o 
   0  17   3      578.41      573.21     15.65 o 
   1  17   3      416.15      416.31     21.93 o 
   2  17   3     1686.04     1657.02     31.39 o 
   3  17   3     1482.66     1482.65     37.41 o 
   4  17   3      690.71      808.29     46.86 o 
   5  17   3      889.55      900.27     53.93 o 
  -7  18   3      238.08      155.19     34.15 o 
  -6  18   3       47.99      100.93     28.17 o 
  -5  18   3      150.96      163.66     26.39 o 
  -4  18   3      937.17      898.96     24.60 o 
  -3  18   3      980.97      941.78     24.27 o 
  -2  18   3      178.42      164.92     22.99 o 
  -1  18   3     2306.64     2292.95     28.83 o 
   0  18   3     4339.72     4281.00     45.61 o 
   1  18   3     2151.34     2165.37     35.03 o 
   2  18   3     1263.70     1304.35     31.64 o 
   3  18   3      217.74      284.78     42.48 o 
   4  18   3       97.02      107.61     32.73 o 
  -6  19   3      674.88      706.68     51.23 o 
  -5  19   3      388.20      431.20     32.74 o 
  -4  19   3      211.13      223.85     33.09 o 
  -3  19   3      357.70      357.60     25.82 o 
  -2  19   3     3096.19     3045.86     45.41 o 
  -1  19   3     1260.29     1243.92     23.21 o 
   0  19   3      153.32      195.76     18.56 o 
   1  19   3       20.64       -8.76     23.99 o 
   2  19   3      375.61      449.09     28.41 o 
   3  19   3     2193.98     2230.86     59.63 o 
   4  19   3      988.50     1079.74     58.30 o 
  -6  20   3       28.20       92.05     45.58 o 
  -5  20   3      210.28      110.15     29.43 o 
  -4  20   3      289.97      283.27     27.42 o 
  -3  20   3       59.62       72.25     24.29 o 
  -2  20   3       59.30      109.73     24.08 o 
  -1  20   3      321.43      324.22     36.38 o 
   0  20   3     1152.42     1184.02     35.27 o 
   1  20   3     1646.70     1538.53     47.55 o 
   2  20   3     1349.61     1369.20     46.15 o 
   3  20   3      295.90      266.80     44.68 o 
  -5  21   3       22.02       11.22     31.22 o 
  -4  21   3      174.38      155.19     35.80 o 
  -3  21   3      142.07       65.67     23.81 o 
  -2  21   3     1576.95     1474.29     44.05 o 
  -1  21   3      160.56      200.87     46.10 o 
   0  21   3       85.62       82.64     35.06 o 
   1  21   3       69.25      125.77     30.97 o 
   2  21   3      248.14      298.79     33.95 o 
   3  21   3       18.04      -44.15     44.15 o 
  -4  22   3     1429.29     1358.96     44.83 o 
  -3  22   3     1253.89     1238.44     43.16 o 
  -2  22   3      421.12      414.62     33.13 o 
  -1  22   3        1.20        5.28     26.47 o 
   0  22   3       43.25       38.01     29.77 o 
   1  22   3       89.74      198.37     52.65 o 
   2  22   3       17.29       45.65     36.65 o 
  -3  23   3      283.78      312.97     70.14 o 
  -2  23   3      175.93      182.89     36.16 o 
  -1  23   3      981.03     1063.06     49.75 o 
   0  23   3      854.67      846.20     42.14 o 
   1  23   3       11.54       33.23     36.43 o 
 -10   0   4     4107.22     4092.95    103.16 o 
  -9   0   4     2568.27     2649.77     60.29 o 
  -8   0   4     1120.64     1124.85     32.37 o 
  -7   0   4     3439.72     3394.76     46.99 o 
  -6   0   4        7.95       -0.83     13.49 o 
  -5   0   4     4968.91     5239.70     65.59 o 
  -4   0   4     8805.09     9059.53    100.34 o 
  -3   0   4      238.60      243.10      9.78 o 
  -2   0   4     2342.22     2399.51     33.00 o 
  -1   0   4        7.93        9.19      7.80 o 
   0   0   4     8016.64     7727.60     72.61 o 
   1   0   4    19182.86    19227.37    180.60 o 
   2   0   4     4698.79     4593.31     56.10 o 
   3   0   4       46.33       25.28     15.31 o 
   4   0   4        1.58        9.05     19.84 o 
   5   0   4      189.71      174.44     28.52 o 
   6   0   4     1319.94     1315.39     65.92 o 
   7   0   4      739.85      694.78    164.86 o 
 -10   1   4      171.18      217.53     38.04 o 
  -9   1   4       88.55       93.97     35.73 o 
  -8   1   4     1207.08     1227.25     23.54 o 
  -7   1   4     3551.11     3549.34     34.21 o 
  -6   1   4     5356.86     5336.42     46.03 o 
  -5   1   4     2217.29     2198.67     22.95 o 
  -4   1   4      116.76      105.33      6.33 o 
  -3   1   4     1732.56     1819.98     17.61 o 
  -2   1   4     2992.29     3073.10     24.06 o 
  -1   1   4     4145.43     4309.47     33.80 o 
   0   1   4     1116.58     1200.19     14.49 o 
   1   1   4       14.75       19.13      8.24 o 
   2   1   4     1431.26     1372.81     19.93 o 
   3   1   4     4566.46     4515.36     43.37 o 
   4   1   4     2652.81     2561.84     32.91 o 
   5   1   4     1201.37     1132.07     32.81 o 
   6   1   4      149.74      277.38     51.66 o 
   7   1   4       27.74       65.12     40.11 o 
 -10   2   4        2.15        8.90     34.32 o 
  -9   2   4      721.17      674.04     26.08 o 
  -8   2   4     1569.99     1566.02     27.77 o 
  -7   2   4       63.88       71.66     11.50 o 
  -6   2   4      147.49      149.29      9.42 o 
  -5   2   4      792.50      814.06     12.06 o 
  -4   2   4      742.60      746.22     10.12 o 
  -3   2   4      798.17      810.47      9.43 o 
  -2   2   4       40.52       31.36      3.81 o 
  -1   2   4     4635.30     4730.49     39.73 o 
   0   2   4     3884.03     3771.89     31.13 o 
   1   2   4      293.38      267.10      9.37 o 
   2   2   4     2080.57     2056.86     24.76 o 
   3   2   4     2693.09     2697.01     31.32 o 
   4   2   4       87.88       55.59     14.99 o 
   5   2   4      257.59      249.22     19.86 o 
   6   2   4       20.60       58.87     30.41 o 
   7   2   4       51.01       13.13     38.83 o 
 -10   3   4      106.90      164.93     31.88 o 
  -9   3   4        5.23        2.91     24.89 o 
  -8   3   4        6.88       33.68     21.23 o 
  -7   3   4      165.98      162.42     11.62 o 
  -6   3   4      388.28      398.55     10.77 o 
  -5   3   4       43.26       41.16      6.46 o 
  -4   3   4      837.54      841.31     13.73 o 
  -3   3   4     3024.61     3096.52     27.84 o 
  -2   3   4     2225.89     2317.00     22.39 o 
  -1   3   4     2687.04     2675.10     22.17 o 
   0   3   4     3668.16     3838.89     33.50 o 
   1   3   4      867.04      893.30     13.87 o 
   2   3   4       15.56       32.07      9.49 o 
   3   3   4       90.84       79.49     12.37 o 
   4   3   4      168.89      152.50     17.36 o 
   5   3   4        6.15       -1.61     20.36 o 
   6   3   4       32.68      112.62     32.39 o 
   7   3   4       38.82       42.20     37.02 o 
 -10   4   4       27.68       29.86     31.82 o 
  -9   4   4      320.81      378.66     34.13 o 
  -8   4   4      719.53      692.68     20.68 o 
  -7   4   4      142.47      134.45     11.40 o 
  -6   4   4     4911.77     4865.41     44.28 o 
  -5   4   4     3555.38     3568.84     36.73 o 
  -4   4   4     5871.23     5815.84     49.08 o 
  -3   4   4    10036.62     9890.60     76.26 o 
  -2   4   4     1889.84     1766.13     18.66 o 
  -1   4   4       27.65       16.38      9.34 o 
   0   4   4      891.69      881.56     16.51 o 
   1   4   4      309.98      312.00      9.63 o 
   2   4   4      510.52      499.73     12.00 o 
   3   4   4      805.45      828.97     18.83 o 
   4   4   4      619.58      600.23     19.41 o 
   5   4   4     2356.63     2395.32     39.95 o 
   6   4   4      441.94      564.16     37.66 o 
   7   4   4      155.91      180.56     45.12 o 
 -10   5   4      343.17      402.46     56.03 o 
  -9   5   4       68.89       90.78     23.49 o 
  -8   5   4     1071.98     1088.20     26.38 o 
  -7   5   4     2894.34     2886.46     30.79 o 
  -6   5   4     1462.92     1463.44     18.27 o 
  -5   5   4      200.57      200.42     11.26 o 
  -4   5   4       14.77       28.16      7.02 o 
  -3   5   4     1925.71     1911.29     27.65 o 
  -2   5   4     9196.38     9171.70     75.29 o 
  -1   5   4     8719.49     8610.51     59.86 o 
   0   5   4     1271.32     1193.31     15.80 o 
   1   5   4      277.77      272.32      9.58 o 
   2   5   4       32.88       53.27     11.51 o 
   3   5   4     1616.63     1545.59     23.88 o 
   4   5   4     1577.10     1588.29     28.49 o 
   5   5   4      170.91      186.07     22.24 o 
   6   5   4      103.94      159.60     58.11 o 
   7   5   4      148.71      100.07     47.84 o 
 -10   6   4      487.27      479.59     38.42 o 
  -9   6   4      348.91      384.00     32.90 o 
  -8   6   4       11.65       16.64     14.62 o 
  -7   6   4        4.19       -0.08      9.06 o 
  -6   6   4      750.47      734.87     17.12 o 
  -5   6   4     4892.31     4751.08     45.97 o 
  -4   6   4     8589.52     8390.59     87.72 o 
  -3   6   4     6074.01     6080.05     66.45 o 
  -2   6   4     1602.96     1700.87     27.12 o 
  -1   6   4      612.59      585.59     12.70 o 
   0   6   4     1046.43      974.99     13.31 o 
   1   6   4     2976.85     2888.74     27.82 o 
   2   6   4     1199.66     1149.00     17.30 o 
   3   6   4       45.62       67.28     15.99 o 
   4   6   4       40.09       42.28     17.24 o 
   5   6   4      384.76      439.29     26.58 o 
   6   6   4     1271.37     1378.97     50.56 o 
 -10   7   4       59.11       61.40     67.13 o 
  -9   7   4      209.34      202.91     28.96 o 
  -8   7   4       31.50       30.78     13.54 o 
  -7   7   4      240.84      233.30     11.12 o 
  -6   7   4      595.97      587.99     16.67 o 
  -5   7   4      408.04      418.77     11.66 o 
  -4   7   4     1810.45     1816.69     30.38 o 
  -3   7   4     2766.46     2702.95     37.58 o 
  -2   7   4      646.98      617.59     17.16 o 
  -1   7   4     2693.47     2670.32     29.24 o 
   0   7   4     2000.60     1991.21     24.91 o 
   1   7   4       24.45       22.71      7.38 o 
   2   7   4     1699.80     1653.05     21.37 o 
   3   7   4      336.95      311.85     12.69 o 
   4   7   4      313.84      312.60     20.84 o 
   5   7   4      336.85      365.58     26.88 o 
   6   7   4       14.41        8.48     34.04 o 
 -10   8   4      208.39      272.11     40.60 o 
  -9   8   4        6.80        9.77     31.48 o 
  -8   8   4        4.42       -7.46     13.60 o 
  -7   8   4      132.00      147.04     15.35 o 
  -6   8   4      318.38      334.16     13.27 o 
  -5   8   4       51.60       66.19      7.20 o 
  -4   8   4       97.95       85.32     10.92 o 
  -3   8   4      805.62      863.87     20.79 o 
  -2   8   4      770.41      811.68     19.48 o 
  -1   8   4      135.81      137.90      8.02 o 
   0   8   4      287.93      273.08      8.11 o 
   1   8   4     1801.78     1755.89     27.17 o 
   2   8   4      568.56      545.47     14.14 o 
   3   8   4      597.00      569.32     22.54 o 
   4   8   4      377.32      376.55     23.01 o 
   5   8   4      378.67      349.35     29.57 o 
   6   8   4       43.46       -2.86     42.43 o 
  -9   9   4      783.90      737.79     42.20 o 
  -8   9   4      349.38      339.95     19.50 o 
  -7   9   4       86.43      108.45     15.32 o 
  -6   9   4     2257.99     2191.17     29.90 o 
  -5   9   4     2827.19     2762.77     31.73 o 
  -4   9   4      294.85      324.87     17.08 o 
  -3   9   4      383.65      354.18     16.85 o 
  -2   9   4       20.94       16.37     13.66 o 
  -1   9   4      205.43      188.73      8.94 o 
   0   9   4     1251.55     1165.11     15.48 o 
   1   9   4      224.73      224.09     11.38 o 
   2   9   4     3441.97     3440.21     33.90 o 
   3   9   4      729.68      714.56     17.43 o 
   4   9   4       50.03       61.03     19.47 o 
   5   9   4      613.59      634.48     30.73 o 
   6   9   4      484.55      562.19     44.29 o 
  -9  10   4     2013.32     2067.74     57.19 o 
  -8  10   4     2721.19     2729.66     66.84 o 
  -7  10   4      684.28      681.31     25.95 o 
  -6  10   4       11.91        1.75     11.11 o 
  -5  10   4      304.92      276.30     10.42 o 
  -4  10   4     1298.22     1273.56     28.34 o 
  -3  10   4     2331.20     2377.99     37.14 o 
  -2  10   4      175.70      245.65     24.91 o 
  -1  10   4     2467.07     2401.66     28.58 o 
   0  10   4     4670.42     4569.75     39.21 o 
   1  10   4     4764.64     4630.34     47.47 o 
   2  10   4     2509.33     2423.60     28.70 o 
   3  10   4      618.37      626.80     19.58 o 
   4  10   4        1.13       40.91     28.01 o 
   5  10   4      581.10      592.29     35.29 o 
   6  10   4      350.13      343.12     47.83 o 
  -9  11   4      189.99      206.82     36.45 o 
  -8  11   4     1592.38     1576.31     57.52 o 
  -7  11   4     3513.47     3485.69     50.64 o 
  -6  11   4     1517.53     1480.28     26.10 o 
  -5  11   4      682.09      656.18     15.63 o 
  -4  11   4      191.92      210.15     17.25 o 
  -3  11   4      221.82      186.29     15.64 o 
  -2  11   4     7234.60     7160.80     80.64 o 
  -1  11   4     5267.39     5216.11     50.88 o 
   0  11   4      109.30      105.90      7.65 o 
   1  11   4      219.41      208.30     17.79 o 
   2  11   4      778.65      785.70     19.14 o 
   3  11   4     3951.69     3873.62     43.69 o 
   4  11   4     3450.95     3566.24     64.83 o 
   5  11   4      538.65      554.78     42.11 o 
   6  11   4       65.99       56.25     41.74 o 
  -9  12   4      678.42      554.49     41.95 o 
  -8  12   4      721.46      695.40     36.79 o 
  -7  12   4      312.03      291.13     17.91 o 
  -6  12   4       10.40        6.22     11.54 o 
  -5  12   4      225.95      233.16     13.36 o 
  -4  12   4      404.64      405.24     19.55 o 
  -3  12   4       50.25       63.68     14.66 o 
  -2  12   4      317.74      318.00     11.77 o 
  -1  12   4     1297.56     1233.51     20.48 o 
   0  12   4     2531.48     2485.58     26.77 o 
   1  12   4     2536.58     2530.08     29.82 o 
   2  12   4     1446.09     1428.84     24.09 o 
   3  12   4      152.30      151.12     16.24 o 
   4  12   4       13.51       25.98     28.62 o 
   5  12   4      333.63      351.86     45.35 o 
  -8  13   4        1.86        5.63     27.07 o 
  -7  13   4        3.31       -3.91     21.67 o 
  -6  13   4      750.12      677.89     19.28 o 
  -5  13   4      644.09      651.26     16.08 o 
  -4  13   4        7.89      -16.73     16.73 o 
  -3  13   4        5.80        7.99     16.92 o 
  -2  13   4     1372.10     1344.48     20.43 o 
  -1  13   4      367.22      354.18     12.77 o 
   0  13   4      212.13      218.72      9.64 o 
   1  13   4       18.44       24.94     10.31 o 
   2  13   4      166.46      146.78     18.36 o 
   3  13   4       53.15       36.31     20.26 o 
   4  13   4       23.18       20.93     26.78 o 
   5  13   4      103.01       54.84     64.07 o 
  -8  14   4      349.09      403.31     32.46 o 
  -7  14   4       45.08       50.93     22.98 o 
  -6  14   4      181.61      207.20     17.22 o 
  -5  14   4      567.70      594.14     21.84 o 
  -4  14   4     1176.22     1157.96     30.42 o 
  -3  14   4     2451.28     2430.57     29.77 o 
  -2  14   4     1365.65     1381.10     21.78 o 
  -1  14   4      152.79      129.78     11.75 o 
   0  14   4       46.86       28.97      8.45 o 
   1  14   4       30.95       35.76     11.45 o 
   2  14   4        5.54       -1.22     16.08 o 
   3  14   4       49.54       54.23     22.42 o 
   4  14   4      436.27      504.43     41.93 o 
   5  14   4      750.80      811.94     49.29 o 
  -8  15   4      142.85      191.47     40.58 o 
  -7  15   4      255.51      236.73     35.42 o 
  -6  15   4     1446.51     1391.16     28.70 o 
  -5  15   4     1516.45     1492.81     26.00 o 
  -4  15   4      509.09      501.00     14.53 o 
  -3  15   4     1107.04     1064.21     22.32 o 
  -2  15   4     1671.70     1742.87     25.90 o 
  -1  15   4     2226.45     2205.76     32.23 o 
   0  15   4     2020.57     1982.66     24.62 o 
   1  15   4      277.50      284.46     16.81 o 
   2  15   4      967.29      935.10     38.42 o 
   3  15   4      722.80      755.41     42.10 o 
   4  15   4      196.22      200.53     34.09 o 
   5  15   4      227.82      296.99     50.43 o 
  -8  16   4       12.31       -4.85     30.80 o 
  -7  16   4        1.33      -27.81     27.81 o 
  -6  16   4      529.62      520.29     25.91 o 
  -5  16   4     4110.97     4162.05     53.75 o 
  -4  16   4     4309.03     4296.27     53.46 o 
  -3  16   4      749.31      761.98     22.06 o 
  -2  16   4       85.27      102.31     12.18 o 
  -1  16   4       82.27       75.53     18.33 o 
   0  16   4      421.11      433.45     15.41 o 
   1  16   4     3196.54     3215.46     43.37 o 
   2  16   4      496.66      501.51     32.36 o 
   3  16   4        9.40      -33.38     33.38 o 
   4  16   4       82.51      197.64     44.57 o 
  -7  17   4     1153.95     1160.81     44.81 o 
  -6  17   4      354.44      347.72     42.02 o 
  -5  17   4       12.25      -12.96     19.89 o 
  -4  17   4        6.89      -19.84     19.84 o 
  -3  17   4      356.20      370.71     20.84 o 
  -2  17   4     2304.83     2353.26     46.02 o 
  -1  17   4     1668.55     1658.48     31.84 o 
   0  17   4      283.66      274.42     13.04 o 
   1  17   4      133.87      120.50     24.15 o 
   2  17   4       81.49       97.16     30.91 o 
   3  17   4      415.29      422.49     42.28 o 
   4  17   4     1027.84     1054.92     56.43 o 
  -7  18   4       55.85       50.86     30.18 o 
  -6  18   4      755.61      797.20     36.04 o 
  -5  18   4       61.96       78.60     26.48 o 
  -4  18   4      296.16      287.20     16.50 o 
  -3  18   4     2033.81     1989.19     44.03 o 
  -2  18   4      550.02      552.41     22.90 o 
  -1  18   4        4.20        6.20     15.66 o 
   0  18   4        2.29      -13.22     15.02 o 
   1  18   4      146.10      111.49     28.35 o 
   2  18   4        1.69       46.42     33.63 o 
   3  18   4      318.04      324.53     59.45 o 
  -6  19   4      170.22      165.34     28.46 o 
  -5  19   4      119.47      133.36     25.02 o 
  -4  19   4      265.20      234.29     23.74 o 
  -3  19   4      237.22      232.50     23.13 o 
  -2  19   4       24.30       25.16     32.76 o 
  -1  19   4       14.30      -20.80     38.24 o 
   0  19   4       50.83       80.80     40.41 o 
   1  19   4       17.30      -22.65     39.47 o 
   2  19   4       44.15       50.82     36.03 o 
   3  19   4      115.99       72.00     39.15 o 
  -5  20   4      122.91      114.75     26.08 o 
  -4  20   4      208.14      217.37     24.79 o 
  -3  20   4      692.65      740.46     31.12 o 
  -2  20   4        6.16       -2.85     29.59 o 
  -1  20   4      772.57      774.71     34.76 o 
   0  20   4      881.03      910.34     51.10 o 
   1  20   4      659.78      693.44     57.17 o 
   2  20   4      868.11      936.67     48.94 o 
  -5  21   4      539.67      617.20     36.90 o 
  -4  21   4       87.79       76.99     47.08 o 
  -3  21   4      967.69      843.79     36.98 o 
  -2  21   4     1581.33     1585.54     46.57 o 
  -1  21   4     1291.48     1326.37     45.39 o 
   0  21   4      683.81      719.71     39.75 o 
   1  21   4        3.43      -12.60     33.16 o 
  -3  22   4      562.19      511.00     44.06 o 
  -2  22   4       12.69      -27.35     46.53 o 
  -1  22   4        7.61      -15.43     26.71 o 
   0  22   4      788.97      839.33     43.30 o 
 -10   1   5      113.41      119.94     37.08 o 
  -9   1   5      204.03      226.60     37.10 o 
  -8   1   5      516.89      485.79     18.47 o 
  -7   1   5       15.36        8.13     11.40 o 
  -6   1   5      654.07      668.33     13.33 o 
  -5   1   5     2481.44     2447.77     24.50 o 
  -4   1   5       29.50       36.37      6.82 o 
  -3   1   5      425.06      403.15      8.56 o 
  -2   1   5      175.84      150.49      7.68 o 
  -1   1   5      631.95      623.41     12.26 o 
   0   1   5     1973.63     1931.02     20.45 o 
   1   1   5      714.06      740.07     15.72 o 
   2   1   5      530.90      525.39     16.60 o 
   3   1   5      484.44      464.32     20.00 o 
   4   1   5       29.23       26.35     21.52 o 
   5   1   5      120.26      153.17     34.63 o 
   6   1   5      396.87      402.60     51.53 o 
 -10   2   5      990.14      996.38     39.93 o 
  -9   2   5      959.90     1001.68     44.76 o 
  -8   2   5      294.54      301.66     15.49 o 
  -7   2   5        6.55       11.20      9.50 o 
  -6   2   5      119.65      127.52      8.51 o 
  -5   2   5     3121.46     3054.90     26.86 o 
  -4   2   5     5265.13     5225.78     39.46 o 
  -3   2   5     2460.60     2392.09     21.19 o 
  -2   2   5      440.37      460.83     10.27 o 
  -1   2   5      200.96      212.12      9.46 o 
   0   2   5     2251.87     2247.02     23.41 o 
   1   2   5     7346.35     7132.55     55.80 o 
   2   2   5     3155.81     3105.38     34.51 o 
   3   2   5      107.22      114.40     22.70 o 
   4   2   5        1.26       11.89     20.70 o 
   5   2   5      194.14      257.48     32.50 o 
   6   2   5      887.46      908.33     51.45 o 
 -10   3   5      156.50      187.84     29.97 o 
  -9   3   5      530.70      478.85     30.40 o 
  -8   3   5      681.82      685.35     18.04 o 
  -7   3   5     4362.20     4319.96     40.24 o 
  -6   3   5     1961.71     1902.70     20.55 o 
  -5   3   5      459.85      475.51     11.96 o 
  -4   3   5        3.45        2.31      6.89 o 
  -3   3   5      123.35      132.90     12.39 o 
  -2   3   5     8874.59     8774.59     59.48 o 
  -1   3   5    10076.52    10229.51     71.82 o 
   0   3   5      776.66      766.05     14.05 o 
   1   3   5        1.41       -9.02      9.02 o 
   2   3   5       36.27       22.47     12.77 o 
   3   3   5     1548.25     1531.09     29.44 o 
   4   3   5     3335.09     3335.09     47.03 o 
   5   3   5      602.07      603.85     40.89 o 
   6   3   5       11.28      -12.59     45.93 o 
 -10   4   5       98.44       40.98     40.61 o 
  -9   4   5      570.82      556.13     34.73 o 
  -8   4   5     2416.16     2340.24     33.83 o 
  -7   4   5      467.53      445.09     13.61 o 
  -6   4   5      613.55      616.35     15.12 o 
  -5   4   5     1207.06     1213.30     18.07 o 
  -4   4   5     1962.34     1968.53     21.89 o 
  -3   4   5     4760.85     4913.54     41.76 o 
  -2   4   5     2175.95     2252.26     27.74 o 
  -1   4   5      149.55      138.69      6.97 o 
   0   4   5      612.02      548.57     12.24 o 
   1   4   5      468.41      440.08     12.24 o 
   2   4   5      261.25      269.81     12.74 o 
   3   4   5      938.71      901.58     30.58 o 
   4   4   5       14.49       28.13     32.30 o 
   5   4   5      889.60      938.04     43.28 o 
   6   4   5      139.80      233.19     63.08 o 
 -10   5   5      112.57       70.70     41.51 o 
  -9   5   5      167.88      147.16     26.60 o 
  -8   5   5        0.35      -11.02     11.02 o 
  -7   5   5       56.98       72.18     12.79 o 
  -6   5   5      369.83      384.09     13.31 o 
  -5   5   5     1030.08     1045.34     16.45 o 
  -4   5   5      340.36      351.71      9.04 o 
  -3   5   5     1947.46     2018.91     22.59 o 
  -2   5   5       58.78       69.57      6.77 o 
  -1   5   5       77.79       85.84      6.21 o 
   0   5   5     1091.54     1152.06     16.10 o 
   1   5   5      167.66      177.82     12.68 o 
   2   5   5      422.30      418.51     13.54 o 
   3   5   5       77.53      115.25     18.20 o 
   4   5   5        5.67      -20.90     20.90 o 
   5   5   5        5.52       29.42     33.85 o 
   6   5   5      132.12      137.64     50.00 o 
 -10   6   5       26.35      -10.58     81.31 o 
  -9   6   5      467.46      426.75     33.09 o 
  -8   6   5     1137.57     1131.84     38.92 o 
  -7   6   5       72.05       81.99     15.13 o 
  -6   6   5      425.00      439.14     18.28 o 
  -5   6   5      251.27      247.02      9.19 o 
  -4   6   5      122.47      122.94     13.28 o 
  -3   6   5     1384.84     1400.06     26.27 o 
  -2   6   5      949.46      955.08     15.37 o 
  -1   6   5      693.86      673.33     14.14 o 
   0   6   5     1928.23     1910.90     21.54 o 
   1   6   5      346.33      341.86     11.84 o 
   2   6   5      607.70      563.92     20.15 o 
   3   6   5      404.20      373.50     22.72 o 
   4   6   5        2.98        3.26     24.44 o 
   5   6   5      390.02      439.82     38.44 o 
  -9   7   5       57.75       71.51     29.52 o 
  -8   7   5      629.50      637.37     30.29 o 
  -7   7   5      983.35      981.37     23.17 o 
  -6   7   5     3145.53     3128.08     40.49 o 
  -5   7   5     3343.23     3383.82     53.89 o 
  -4   7   5       69.75       79.99     14.61 o 
  -3   7   5     2948.20     2890.53     40.86 o 
  -2   7   5     2474.44     2472.44     28.14 o 
  -1   7   5     2501.14     2493.58     28.78 o 
   0   7   5     1919.99     1866.36     21.20 o 
   1   7   5       37.22       38.57     11.36 o 
   2   7   5     2095.09     2025.74     25.88 o 
   3   7   5     3152.17     3141.63     43.27 o 
   4   7   5     1067.89     1107.66     36.39 o 
   5   7   5      773.81      839.51     45.80 o 
  -9   8   5     1475.64     1542.62     94.94 o 
  -8   8   5     1010.17      940.04     47.20 o 
  -7   8   5     1614.18     1589.02     29.57 o 
  -6   8   5      188.02      179.69     10.86 o 
  -5   8   5     1448.96     1512.13     31.21 o 
  -4   8   5     5200.05     5248.10     69.59 o 
  -3   8   5     2194.36     2178.21     35.47 o 
  -2   8   5        8.79        6.30      8.61 o 
  -1   8   5        9.09       24.42     14.34 o 
   0   8   5      489.33      486.15     11.54 o 
   1   8   5     4783.59     4726.02     44.52 o 
   2   8   5     2234.69     2242.53     31.67 o 
   3   8   5      264.81      254.79     17.32 o 
   4   8   5        1.82       -1.24     34.88 o 
   5   8   5       83.09      129.21     44.17 o 
  -9   9   5        1.16       66.26     35.49 o 
  -8   9   5      380.25      359.48     29.20 o 
  -7   9   5     2206.37     2138.63     35.18 o 
  -6   9   5     2872.29     2802.43     43.08 o 
  -5   9   5     1714.67     1647.45     37.35 o 
  -4   9   5      342.47      310.44     18.67 o 
  -3   9   5       24.30       11.19     18.34 o 
  -2   9   5      940.27      939.13     44.41 o 
  -1   9   5     1135.61     1114.00     22.46 o 
   0   9   5      555.02      545.62     13.39 o 
   1   9   5        1.58      -11.23     11.23 o 
   2   9   5       16.90       36.51     13.74 o 
   3   9   5      429.49      439.93     20.83 o 
   4   9   5     1142.23     1174.45     40.81 o 
   5   9   5      210.92      188.75     44.67 o 
  -9  10   5       74.98       15.29     40.00 o 
  -8  10   5      786.88      802.77     33.51 o 
  -7  10   5       55.30       94.47     17.73 o 
  -6  10   5      285.58      249.80     27.01 o 
  -5  10   5       16.91      -12.26     21.14 o 
  -4  10   5      327.46      311.17     20.69 o 
  -3  10   5      247.45      259.63     17.76 o 
  -2  10   5      122.26      146.95     17.10 o 
  -1  10   5      763.50      754.34     16.69 o 
   0  10   5      774.16      773.51     14.13 o 
   1  10   5       93.81      118.28     15.34 o 
   2  10   5       18.08        5.09     15.61 o 
   3  10   5      849.69      770.80     25.72 o 
   4  10   5       28.97       56.94     31.52 o 
   5  10   5      267.41      301.05     67.69 o 
  -9  11   5        1.54      -15.29     41.43 o 
  -8  11   5        1.81      -25.63     25.63 o 
  -7  11   5       81.35      103.51     27.81 o 
  -6  11   5      415.65      299.85     34.09 o 
  -5  11   5       98.21       67.13     23.47 o 
  -4  11   5       63.46       81.63     19.45 o 
  -3  11   5      961.51      920.47     25.40 o 
  -2  11   5      353.75      336.38     19.56 o 
  -1  11   5      616.05      590.15     15.62 o 
   0  11   5      534.98      559.36     13.18 o 
   1  11   5      126.88      126.57     11.66 o 
   2  11   5        4.09       -8.99     18.50 o 
   3  11   5       43.55        6.35     20.41 o 
   4  11   5       18.89       -9.14     49.82 o 
   5  11   5       53.37       42.83     93.27 o 
  -8  12   5      945.27      950.41     35.77 o 
  -7  12   5      227.63      187.37     13.96 o 
  -6  12   5     1451.13     1411.75     45.34 o 
  -5  12   5      525.33      482.41     26.05 o 
  -4  12   5      505.54      523.38     29.07 o 
  -3  12   5     3464.99     3385.93     56.38 o 
  -2  12   5     1106.43     1061.39     29.09 o 
  -1  12   5       55.19       62.20     17.09 o 
   0  12   5      732.06      751.78     21.44 o 
   1  12   5       23.88        9.61     11.26 o 
   2  12   5      203.12      239.14     22.16 o 
   3  12   5     1210.46     1217.07     36.74 o 
   4  12   5        5.96        6.43     41.50 o 
  -8  13   5      161.27      161.95     26.85 o 
  -7  13   5     1340.46     1344.33     37.30 o 
  -6  13   5     1458.84     1508.69     61.27 o 
  -5  13   5      510.89      482.40     61.94 o 
  -4  13   5      204.99      194.91     23.82 o 
  -3  13   5      437.37      450.39     25.76 o 
  -2  13   5     2423.70     2356.66     47.56 o 
  -1  13   5     3530.10     3548.31     43.91 o 
   0  13   5     1472.53     1443.18     28.32 o 
   1  13   5      274.63      273.08     15.11 o 
   2  13   5      119.85       64.26     22.31 o 
   3  13   5      313.66      340.17     49.65 o 
   4  13   5      574.58      509.36     43.26 o 
  -8  14   5       20.75       64.24     34.12 o 
  -7  14   5       47.31       38.33     24.62 o 
  -6  14   5       25.63       62.92     29.61 o 
  -5  14   5     2442.69     2497.36     77.81 o 
  -4  14   5     5941.17     5900.93     97.69 o 
  -3  14   5     2552.43     2483.06     50.68 o 
  -2  14   5      251.51      248.39     15.70 o 
  -1  14   5      437.43      459.48     17.71 o 
   0  14   5      178.32      181.73     17.73 o 
   1  14   5     3063.03     2971.55     49.45 o 
   2  14   5     1003.23      920.18     51.24 o 
   3  14   5       94.78      136.86     34.36 o 
   4  14   5      100.40       84.72     48.03 o 
  -7  15   5        4.43       40.88     40.06 o 
  -6  15   5       42.45       73.63     45.15 o 
  -5  15   5      115.16      116.41     29.34 o 
  -4  15   5      298.30      326.53     31.67 o 
  -3  15   5      785.06      835.11     38.81 o 
  -2  15   5      980.12     1010.11     24.44 o 
  -1  15   5     1357.37     1390.33     30.44 o 
   0  15   5      883.53      777.91     42.49 o 
   1  15   5       91.33      127.58     57.71 o 
   2  15   5      281.64      287.47     25.78 o 
   3  15   5      302.74      295.75     38.39 o 
  -7  16   5      306.22      369.82     60.15 o 
  -6  16   5      493.87      430.41     44.67 o 
  -5  16   5       43.52       37.95     39.84 o 
  -4  16   5       66.63       66.89     66.73 o 
  -3  16   5       92.11       46.91     39.02 o 
  -2  16   5      502.64      492.67     16.60 o 
  -1  16   5       59.02       40.21     21.22 o 
   0  16   5        3.19      -27.42     27.42 o 
   1  16   5      321.10      316.33     28.25 o 
   2  16   5      151.90      144.39     34.06 o 
   3  16   5        0.62       83.69     47.21 o 
  -7  17   5      153.69      252.38     73.13 o 
  -6  17   5      937.15     1009.81     59.87 o 
  -5  17   5     1180.46     1218.52     64.09 o 
  -4  17   5      281.19      258.32     87.01 o 
  -3  17   5       90.62       56.56     38.66 o 
  -2  17   5       32.73       32.15     12.69 o 
  -1  17   5      180.06      191.23     21.95 o 
   0  17   5      367.17      381.54     41.98 o 
   1  17   5        4.29      -17.35     28.13 o 
   2  17   5      588.33      571.52     76.94 o 
  -6  18   5       65.92       95.57     48.11 o 
  -5  18   5      357.49      310.22     70.71 o 
  -4  18   5      747.98      783.90     67.99 o 
  -3  18   5     1515.98     1533.52     66.85 o 
  -2  18   5      425.59      397.62     22.56 o 
  -1  18   5      276.13      297.65     26.94 o 
   0  18   5     2292.27     2306.81     77.87 o 
   1  18   5     1912.60     1888.37     55.06 o 
   2  18   5     1050.30     1090.41     61.77 o 
  -5  19   5      347.60      359.82     52.67 o 
  -4  19   5      196.99      270.56     78.35 o 
  -3  19   5        5.11      -48.05     66.39 o 
  -2  19   5     1272.95     1342.54     39.38 o 
  -1  19   5     2299.18     2280.85     54.17 o 
   0  19   5       22.47      -30.32     30.32 o 
   1  19   5       89.05       91.67     33.79 o 
  -4  20   5       54.38      122.59     61.45 o 
  -3  20   5        7.23       18.94     55.66 o 
  -2  20   5      110.58      133.01     22.36 o 
  -1  20   5      286.55      304.28     30.43 o 
   0  20   5      441.26      440.10     60.40 o 
  -3  21   5      143.15      111.46     53.94 o 
  -2  21   5      368.10      368.81     50.12 o 
 -10   0   6     2059.38     2173.12     80.14 o 
  -9   0   6     3846.75     3907.07    100.01 o 
  -8   0   6     1030.81     1077.58     50.46 o 
  -7   0   6     2221.93     2242.96     35.73 o 
  -6   0   6     1111.92     1136.24     29.89 o 
  -5   0   6      650.98      637.75     25.81 o 
  -4   0   6     7881.86     8046.81     82.72 o 
  -3   0   6     4102.91     4292.37     49.73 o 
  -2   0   6      202.73      214.56     13.63 o 
  -1   0   6       13.55       18.46     11.32 o 
   0   0   6      651.26      649.62     19.93 o 
   1   0   6     6422.43     6446.65     98.65 o 
   2   0   6     4998.65     4911.90     85.62 o 
   3   0   6      336.01      420.92     48.04 o 
   4   0   6        1.07       18.83     50.49 o 
   5   0   6        3.83       62.21     71.91 o 
 -10   1   6      203.61      200.43     35.51 o 
  -9   1   6        0.60       -5.52     25.92 o 
  -8   1   6      345.57      361.53     27.16 o 
  -7   1   6     1644.50     1624.00     22.33 o 
  -6   1   6     3269.64     3286.53     35.58 o 
  -5   1   6     2618.36     2690.80     25.14 o 
  -4   1   6     1000.49     1014.46     13.95 o 
  -3   1   6      134.10      120.35      7.81 o 
  -2   1   6      573.02      565.89     11.46 o 
  -1   1   6      896.57      841.02     15.39 o 
   0   1   6      205.97      242.38     12.52 o 
   1   1   6       99.01       72.93     19.97 o 
   2   1   6      568.15      563.01     28.73 o 
   3   1   6     1639.05     1778.18     41.80 o 
   4   1   6     1306.67     1399.42     59.79 o 
   5   1   6      557.07      569.14    130.50 o 
  -9   2   6      110.23      134.34     26.90 o 
  -8   2   6     1415.62     1412.52     39.26 o 
  -7   2   6      833.22      829.03     20.74 o 
  -6   2   6      109.57      114.14     11.43 o 
  -5   2   6       28.46       42.98     10.52 o 
  -4   2   6     1020.57     1048.03     18.19 o 
  -3   2   6        5.76        6.01      6.29 o 
  -2   2   6      296.51      285.75      9.35 o 
  -1   2   6      493.12      476.48     12.83 o 
   0   2   6     2136.59     2158.94     24.99 o 
   1   2   6      139.05      145.12     14.60 o 
   2   2   6       81.75       67.30     18.26 o 
   3   2   6      661.76      687.19     35.01 o 
   4   2   6      233.71      185.28     30.89 o 
   5   2   6      187.13      178.41     54.48 o 
  -9   3   6      125.49      123.89     25.77 o 
  -8   3   6      294.63      222.19     17.34 o 
  -7   3   6      329.81      306.07     15.28 o 
  -6   3   6       94.37      107.28     18.32 o 
  -5   3   6       34.16       24.87      9.31 o 
  -4   3   6      318.78      331.56     12.28 o 
  -3   3   6     1573.06     1537.59     23.06 o 
  -2   3   6     1148.70     1146.19     14.74 o 
  -1   3   6      172.16      190.09      9.82 o 
   0   3   6      207.20      211.08     12.47 o 
   1   3   6       14.73       21.95     12.91 o 
   2   3   6       15.91      -12.39     15.71 o 
   3   3   6       23.59       32.52     24.64 o 
   4   3   6       23.70       19.14     38.09 o 
  -9   4   6       53.50       74.74     49.33 o 
  -8   4   6      696.53      667.74     30.59 o 
  -7   4   6      507.14      483.50     17.01 o 
  -6   4   6      986.18      983.56     19.74 o 
  -5   4   6     2008.13     1978.68     27.12 o 
  -4   4   6     1795.73     1826.68     22.71 o 
  -3   4   6     4506.54     4580.88     41.59 o 
  -2   4   6     2444.47     2450.24     28.46 o 
  -1   4   6       24.16       25.94      8.26 o 
   0   4   6      765.64      768.71     16.87 o 
   1   4   6      397.22      414.63     15.84 o 
   2   4   6       66.83       65.47     18.47 o 
   3   4   6      525.46      564.11     29.04 o 
   4   4   6       33.64       64.61     56.89 o 
  -9   5   6      405.25      453.55     43.52 o 
  -8   5   6       32.16        4.16     31.13 o 
  -7   5   6     1761.92     1741.84     31.39 o 
  -6   5   6     1810.93     1817.35     26.53 o 
  -5   5   6      263.76      274.75     10.84 o 
  -4   5   6       12.00        0.07     11.03 o 
  -3   5   6      457.88      443.46     20.96 o 
  -2   5   6     3935.24     3956.55     39.80 o 
  -1   5   6     7973.27     7982.09     60.07 o 
   0   5   6     3068.79     3033.72     32.26 o 
   1   5   6      530.86      537.88     17.14 o 
   2   5   6      272.25      247.80     19.58 o 
   3   5   6       98.59      126.35     23.99 o 
   4   5   6      837.25      895.93     52.39 o 
  -9   6   6      731.90      687.91     57.03 o 
  -8   6   6      103.73      106.55     21.57 o 
  -7   6   6        6.94       54.52     22.43 o 
  -6   6   6      139.86      135.84     10.99 o 
  -5   6   6     1337.89     1345.13     36.67 o 
  -4   6   6     3846.40     3881.76     51.72 o 
  -3   6   6     3135.21     3207.98     33.67 o 
  -2   6   6      877.56      886.45     16.65 o 
  -1   6   6      334.85      365.43     10.63 o 
   0   6   6       22.35        9.30     11.82 o 
   1   6   6     1031.93     1039.66     35.75 o 
   2   6   6     1483.00     1395.91     29.49 o 
   3   6   6        9.51        8.66     25.37 o 
   4   6   6       62.43      107.11     40.23 o 
  -9   7   6        0.53       40.34     32.17 o 
  -8   7   6      277.26      292.89     44.07 o 
  -7   7   6        6.52        0.06     12.50 o 
  -6   7   6      153.73      178.98     22.61 o 
  -5   7   6     1240.52     1219.99     30.51 o 
  -4   7   6       33.70       35.18     16.94 o 
  -3   7   6     2098.83     2084.01     34.00 o 
  -2   7   6      827.30      858.32     16.76 o 
  -1   7   6     1514.50     1492.99     25.17 o 
   0   7   6     2717.11     2657.62     29.68 o 
   1   7   6     1873.93     1797.62     31.26 o 
   2   7   6       44.84       74.83     18.33 o 
   3   7   6      546.53      591.48     48.27 o 
   4   7   6       74.21       91.04     43.77 o 
  -9   8   6       22.18       -1.33     65.92 o 
  -8   8   6        0.28       -8.94     28.17 o 
  -7   8   6       53.77       42.81     15.72 o 
  -6   8   6      630.87      661.41     29.75 o 
  -5   8   6      570.51      607.19     27.01 o 
  -4   8   6      336.11      305.03     21.24 o 
  -3   8   6      557.58      547.15     26.01 o 
  -2   8   6     1063.96     1037.59     19.07 o 
  -1   8   6      290.12      296.44     15.27 o 
   0   8   6        1.87       -4.57     13.25 o 
   1   8   6      232.63      257.82     17.28 o 
   2   8   6       51.57       30.76     17.79 o 
   3   8   6       18.44        0.88     33.43 o 
   4   8   6        1.39       51.36     35.54 o 
  -9   9   6      226.38      226.19     56.01 o 
  -8   9   6     1035.99      974.73     50.73 o 
  -7   9   6      310.51      378.01     40.31 o 
  -6   9   6     1269.70     1281.94     39.44 o 
  -5   9   6     4489.84     4510.17     69.58 o 
  -4   9   6      584.49      578.59     24.42 o 
  -3   9   6      150.90      141.66     17.75 o 
  -2   9   6       26.94       21.95     10.51 o 
  -1   9   6       13.20       16.73     13.06 o 
   0   9   6     1122.15     1059.80     17.64 o 
   1   9   6      567.13      524.87     20.43 o 
   2   9   6      678.79      695.37     43.95 o 
   3   9   6     1089.85     1079.99     50.09 o 
   4   9   6      113.65      176.21     65.68 o 
  -8  10   6     2380.06     2377.28     77.65 o 
  -7  10   6      806.90      802.47     47.26 o 
  -6  10   6        2.05       45.29     23.70 o 
  -5  10   6      611.85      614.35     33.73 o 
  -4  10   6      919.16      905.48     31.18 o 
  -3  10   6     1585.24     1553.68     38.89 o 
  -2  10   6     1219.71     1236.55     21.02 o 
  -1  10   6       89.69       89.83     12.01 o 
   0  10   6     1402.14     1382.40     26.86 o 
   1  10   6     2414.98     2351.69     37.76 o 
   2  10   6     1805.90     1746.09     44.01 o 
   3  10   6      581.18      661.50     44.67 o 
  -8  11   6      329.74      366.96     69.52 o 
  -7  11   6     3992.61     4038.73     98.80 o 
  -6  11   6     3557.75     3455.35    117.51 o 
  -5  11   6     1333.84     1230.37     42.12 o 
  -4  11   6      408.75      393.95     35.91 o 
  -3  11   6      261.84      273.22     28.81 o 
  -2  11   6     1112.60     1178.97     39.65 o 
  -1  11   6     4388.09     4355.97     51.44 o 
   0  11   6      291.93      305.16     18.30 o 
   1  11   6      123.02      100.51     22.68 o 
   2  11   6      121.91      175.18     25.45 o 
   3  11   6      801.35      815.63     64.47 o 
  -8  12   6     1134.16     1157.86     90.96 o 
  -7  12   6      800.35      786.69     55.55 o 
  -6  12   6       63.97       86.68     59.82 o 
  -5  12   6      185.29      145.31     49.27 o 
  -4  12   6      892.59      882.15     39.55 o 
  -3  12   6      874.21      836.87     36.62 o 
  -2  12   6      145.30      156.02     53.22 o 
  -1  12   6      108.20      136.22     16.28 o 
   0  12   6      676.35      678.21     26.50 o 
   1  12   6     1089.02     1016.60     34.93 o 
   2  12   6     1140.59     1075.61     38.48 o 
   3  12   6      412.41      440.36     48.26 o 
  -8  13   6      183.79      209.87     56.57 o 
  -7  13   6       11.17        3.12     45.85 o 
  -6  13   6       57.01       -7.71     41.84 o 
  -5  13   6      560.67      555.22     36.26 o 
  -4  13   6      171.70      148.13     32.91 o 
  -3  13   6      176.95      241.48     40.72 o 
  -2  13   6      126.84      157.14     28.92 o 
  -1  13   6      725.73      731.13     21.50 o 
   0  13   6       62.97       77.82     31.41 o 
   1  13   6        7.52       19.85     38.73 o 
   2  13   6       57.50       88.97     37.86 o 
   3  13   6       89.32      101.76     36.62 o 
  -7  14   6        7.96      -41.70     61.28 o 
  -6  14   6      273.85      349.46    107.23 o 
  -5  14   6      932.43      941.94     45.96 o 
  -4  14   6     1008.17     1046.21     50.35 o 
  -3  14   6     1748.88     1732.54     67.21 o 
  -2  14   6     2138.41     2140.79     78.20 o 
  -1  14   6       80.19       80.00     19.69 o 
   0  14   6       49.91       85.72     23.95 o 
   1  14   6      110.91      148.40     27.97 o 
   2  14   6      116.09      154.57     37.89 o 
  -7  15   6      199.21      299.55     71.31 o 
  -6  15   6      508.11      469.18     46.34 o 
  -5  15   6     1562.69     1673.05     70.06 o 
  -4  15   6        3.17      -24.63     40.88 o 
  -3  15   6     1061.57     1070.77     58.38 o 
  -2  15   6     1628.04     1688.00     62.87 o 
  -1  15   6     1323.19     1339.18     38.72 o 
   0  15   6     1486.57     1605.88     62.26 o 
   1  15   6      924.19      954.62     50.35 o 
   2  15   6       12.94       41.40     35.23 o 
  -6  16   6       58.70       62.85     53.62 o 
  -5  16   6      984.30      949.81     61.45 o 
  -4  16   6     3666.59     3765.10     99.82 o 
  -3  16   6     2083.12     2077.74     75.25 o 
  -2  16   6      265.63      104.04     66.20 o 
  -1  16   6      104.44      106.91     22.06 o 
   0  16   6       11.84       37.52     34.04 o 
   1  16   6     1115.86     1279.18     52.41 o 
  -5  17   6       28.93      -19.66     44.28 o 
  -4  17   6        4.84       59.05     51.02 o 
  -3  17   6       74.76      153.99     63.08 o 
  -2  17   6     1025.95     1064.58     64.71 o 
  -1  17   6     1548.63     1555.45     57.73 o 
   0  17   6      425.90      424.44     34.82 o 
   1  17   6       10.67       28.09     43.29 o 
  -5  18   6      176.64      129.40     58.19 o 
  -4  18   6        9.52        6.52     53.00 o 
  -3  18   6      283.28      229.30     56.72 o 
  -2  18   6      328.88      287.04     58.91 o 
  -1  18   6       14.00       30.75     49.01 o 
   0  18   6      116.78      174.27     47.16 o 
  -3  19   6      134.40      141.74     55.54 o 
  -2  19   6        7.71       10.44     77.62 o 
  -9   1   7        1.59       53.82     36.11 o 
  -8   1   7      600.67      585.01     29.63 o 
  -7   1   7      178.37      167.27     24.69 o 
  -6   1   7       80.63       97.42     12.54 o 
  -5   1   7     1295.88     1317.14     20.54 o 
  -4   1   7      145.75      153.02      8.96 o 
  -3   1   7      476.62      454.71     11.42 o 
  -2   1   7      391.98      388.67     12.46 o 
  -1   1   7      115.92      120.48     17.03 o 
   0   1   7      546.48      521.71     30.38 o 
   1   1   7     1037.89     1075.48     36.31 o 
   2   1   7        0.90      -29.54     42.90 o 
   3   1   7      601.15      630.85     61.28 o 
  -9   2   7     1276.05     1234.71     41.60 o 
  -8   2   7     1454.00     1431.56     66.10 o 
  -7   2   7      640.17      674.25     28.62 o 
  -6   2   7      470.09      442.68     19.88 o 
  -5   2   7      118.09      133.58     12.37 o 
  -4   2   7     1573.67     1612.67     24.80 o 
  -3   2   7     1489.15     1507.45     23.88 o 
  -2   2   7      909.84      929.53     16.99 o 
  -1   2   7      261.30      262.34     14.08 o 
   0   2   7       35.63       45.07     25.59 o 
   1   2   7      761.67      863.82     35.18 o 
   2   2   7     1460.46     1470.98     50.74 o 
   3   2   7      181.86      266.53     50.45 o 
  -9   3   7      744.16      776.76     37.10 o 
  -8   3   7       41.03       17.19     21.24 o 
  -7   3   7     1994.13     2071.21     50.18 o 
  -6   3   7     2999.26     2953.80     44.11 o 
  -5   3   7      994.43     1009.60     27.75 o 
  -4   3   7       61.34        0.94     20.47 o 
  -3   3   7      126.90      134.98     12.50 o 
  -2   3   7      988.22      972.39     17.70 o 
  -1   3   7     4693.59     4787.84     51.75 o 
   0   3   7     1620.48     1552.53     32.94 o 
   1   3   7        9.39        1.63     46.19 o 
   2   3   7        0.23       -9.15     27.84 o 
   3   3   7       73.24       76.94     49.13 o 
  -9   4   7      145.74      158.64     27.15 o 
  -8   4   7      833.88      840.62     34.06 o 
  -7   4   7      506.62      482.28     26.75 o 
  -6   4   7      265.88      301.45     20.61 o 
  -5   4   7     1682.51     1679.18     31.47 o 
  -4   4   7     1202.35     1217.40     21.43 o 
  -3   4   7     2336.20     2364.89     34.57 o 
  -2   4   7     1782.73     1761.30     32.18 o 
  -1   4   7       15.11       36.19     11.68 o 
   0   4   7     1048.93      987.82     25.64 o 
   1   4   7     1053.63     1077.90     47.69 o 
   2   4   7      204.38      200.94     30.20 o 
   3   4   7      504.87      470.97     52.60 o 
  -9   5   7       13.50       28.70     50.63 o 
  -8   5   7       64.01       45.51     22.47 o 
  -7   5   7      154.98      196.19     25.92 o 
  -6   5   7       22.47       34.35     16.98 o 
  -5   5   7      582.33      548.01     14.82 o 
  -4   5   7      153.21      139.55     16.96 o 
  -3   5   7      649.27      667.32     19.90 o 
  -2   5   7      624.44      606.07     18.00 o 
  -1   5   7       39.95       31.37     10.82 o 
   0   5   7      205.87      180.79     18.33 o 
   1   5   7      352.65      379.29     31.46 o 
   2   5   7        9.08       32.90     33.00 o 
   3   5   7       53.37       33.98     73.57 o 
  -8   6   7      931.98      885.07     51.82 o 
  -7   6   7      746.65      694.74     27.35 o 
  -6   6   7       15.51       36.50     28.25 o 
  -5   6   7      238.49      294.32     27.31 o 
  -4   6   7       35.84       40.81      9.41 o 
  -3   6   7      174.73      199.74     12.70 o 
  -2   6   7     1045.19     1055.90     29.20 o 
  -1   6   7       56.43       41.44     15.78 o 
   0   6   7      515.22      552.85     32.81 o 
   1   6   7      132.68      147.56     34.38 o 
   2   6   7       83.46       62.32     37.20 o 
   3   6   7      122.07       35.85     52.04 o 
  -8   7   7      160.99      203.94     22.59 o 
  -7   7   7      466.00      495.63     51.99 o 
  -6   7   7     1404.38     1401.86     47.24 o 
  -5   7   7     3773.21     3785.75     74.86 o 
  -4   7   7     1433.98     1405.52     40.57 o 
  -3   7   7      148.81      112.56     15.22 o 
  -2   7   7      639.40      680.60     20.12 o 
  -1   7   7      512.95      541.28     30.85 o 
   0   7   7      673.52      629.07     49.23 o 
   1   7   7      297.67      320.52     29.70 o 
   2   7   7      113.29       57.57     61.33 o 
  -8   8   7      678.90      740.64     75.09 o 
  -7   8   7      398.22      428.69     49.18 o 
  -6   8   7      181.15      207.21     28.66 o 
  -5   8   7      349.31      327.27     34.55 o 
  -4   8   7     3479.32     3502.94     61.61 o 
  -3   8   7     3803.82     3731.86     63.71 o 
  -2   8   7      158.55      164.92     21.86 o 
  -1   8   7       70.38       43.53     20.12 o 
   0   8   7      171.37      123.21     34.32 o 
   1   8   7     1781.38     1764.15     54.07 o 
   2   8   7     1841.87     1868.70     60.10 o 
  -8   9   7      155.84      240.91     82.53 o 
  -7   9   7      972.85     1032.24     66.36 o 
  -6   9   7     1832.86     1916.46     55.21 o 
  -5   9   7     1225.14     1324.29     46.47 o 
  -4   9   7      349.80      317.39     33.26 o 
  -3   9   7        3.30        0.01     31.06 o 
  -2   9   7      649.00      612.07     22.98 o 
  -1   9   7     1176.87     1164.91     32.31 o 
   0   9   7     1017.84      985.49     35.73 o 
   1   9   7       49.25       65.44     27.73 o 
   2   9   7        1.55      131.04     43.06 o 
  -8  10   7      361.17      384.86     59.31 o 
  -7  10   7      481.00      591.85     59.89 o 
  -6  10   7       22.75       -5.54     46.59 o 
  -5  10   7       87.72       82.30     34.77 o 
  -4  10   7      228.59      187.20     31.94 o 
  -3  10   7        2.82      -25.35     31.85 o 
  -2  10   7      418.04      417.13     16.69 o 
  -1  10   7        4.82        0.08     21.72 o 
   0  10   7      255.22      248.76     26.50 o 
   1  10   7      114.94      114.34     27.28 o 
   2  10   7       22.85      -16.97     40.27 o 
  -7  11   7       41.58       97.00    122.47 o 
  -6  11   7       33.01       66.41     44.78 o 
  -5  11   7      116.63      143.36     51.82 o 
  -4  11   7       42.55       84.10     33.18 o 
  -3  11   7      208.09      312.96     44.70 o 
  -2  11   7      215.16      216.90     14.77 o 
  -1  11   7      309.61      333.96     24.97 o 
   0  11   7      369.53      407.03     29.91 o 
   1  11   7      183.45      242.19     40.76 o 
  -7  12   7      783.14      791.29     85.58 o 
  -6  12   7      244.92      200.45     67.06 o 
  -5  12   7      718.02      578.21     74.69 o 
  -4  12   7      194.34      250.43     37.36 o 
  -3  12   7     1153.34     1310.40     52.85 o 
  -2  12   7     1444.77     1482.86     52.17 o 
  -1  12   7       51.63       82.52     22.81 o 
   0  12   7      756.23      739.62     49.64 o 
   1  12   7      255.37      274.75     33.21 o 
  -6  13   7     1082.23     1062.58     87.71 o 
  -5  13   7      258.19      287.86     45.01 o 
  -4  13   7       42.46       62.34     53.65 o 
  -3  13   7      293.43      314.70     50.69 o 
  -2  13   7     1688.71     1734.57     56.08 o 
  -1  13   7     3070.97     3139.24     74.90 o 
   0  13   7     1847.15     1812.93     46.14 o 
   1  13   7      306.03      345.00     41.44 o 
  -6  14   7       26.51       -1.00     57.50 o 
  -5  14   7      302.77      329.90     43.41 o 
  -4  14   7     2720.85     2959.61     85.54 o 
  -3  14   7     2380.34     2548.55     83.00 o 
  -2  14   7      261.10      265.05     32.91 o 
  -1  14   7      165.84      183.80     24.63 o 
   0  14   7       67.74       77.90     28.30 o 
  -5  15   7      149.00      221.56     78.74 o 
  -4  15   7       17.75       54.87     76.39 o 
  -3  15   7      381.14      429.11     56.73 o 
  -2  15   7      340.50      375.92     53.53 o 
  -1  15   7      317.87      326.85     26.42 o 
  -4  16   7       50.32      175.08     80.67 o 
  -3  16   7       66.15      163.20     53.31 o 
  -2  16   7      154.77       86.81     55.40 o 
  -8   0   8     1105.64     1149.10     56.39 o 
  -7   0   8      548.06      583.08     49.00 o 
  -6   0   8      786.56      758.39     78.84 o 
  -5   0   8       95.46      131.73     35.52 o 
  -4   0   8     2079.82     2066.01     76.15 o 
  -3   0   8     4261.08     4262.29     96.94 o 
  -2   0   8      252.76      210.96     34.14 o 
  -1   0   8       11.69      -44.95     44.95 o 
   0   0   8        2.67       82.53     42.76 o 
   1   0   8      807.68      808.89     79.34 o 
  -8   1   8      250.35      309.08     29.70 o 
  -7   1   8     1414.40     1377.12     40.19 o 
  -6   1   8     2910.27     2883.31     59.09 o 
  -5   1   8     3103.71     3164.17     62.26 o 
  -4   1   8     2342.90     2358.53     52.18 o 
  -3   1   8      196.88      169.34     26.94 o 
  -2   1   8      108.23      115.32     36.85 o 
  -1   1   8      513.85      475.48     34.85 o 
   0   1   8      431.42      355.51     43.93 o 
   1   1   8       42.24        9.33     35.78 o 
  -8   2   8      580.10      526.96     32.66 o 
  -7   2   8     1380.39     1431.32     42.28 o 
  -6   2   8       19.78        5.01     21.03 o 
  -5   2   8      150.90      140.19     21.88 o 
  -4   2   8       64.69       77.92     32.75 o 
  -3   2   8       64.62       70.57     28.39 o 
  -2   2   8      400.59      422.25     32.48 o 
  -1   2   8      124.34      140.66     26.96 o 
   0   2   8      440.51      401.91     46.64 o 
   1   2   8      170.20      175.80     52.88 o 
  -8   3   8       20.92       56.37     27.21 o 
  -7   3   8       13.94      -22.85     22.85 o 
  -6   3   8        2.66      -10.31     21.18 o 
  -5   3   8       72.34       86.52     20.79 o 
  -4   3   8       76.70       75.50     27.01 o 
  -3   3   8      160.23      139.95     22.90 o 
  -2   3   8      965.06      943.68     38.53 o 
  -1   3   8      482.61      435.02     37.17 o 
   0   3   8      442.87      500.94     44.02 o 
   1   3   8      212.63      222.14     46.87 o 
  -8   4   8      316.09      377.42     29.60 o 
  -7   4   8      959.34      969.01     36.02 o 
  -6   4   8        0.92        7.09     21.12 o 
  -5   4   8      773.76      811.86     30.12 o 
  -4   4   8      559.75      566.56     28.47 o 
  -3   4   8     1306.32     1359.60     41.95 o 
  -2   4   8     2002.34     1835.28     71.47 o 
  -1   4   8      582.33      601.71     37.37 o 
   0   4   8       98.88       87.66     77.48 o 
   1   4   8      338.24      277.42     47.99 o 
  -7   5   8      207.61      179.36     23.53 o 
  -6   5   8     1024.54     1054.35     50.85 o 
  -5   5   8      248.35      284.32     22.22 o 
  -4   5   8        8.81       20.80     30.63 o 
  -3   5   8       74.47       24.96     27.45 o 
  -2   5   8      767.36      840.87     41.36 o 
  -1   5   8     3197.32     3213.30     69.02 o 
   0   5   8     2516.18     2514.32     76.48 o 
   1   5   8      504.68      494.22     53.16 o 
  -7   6   8      185.72      229.99     67.59 o 
  -6   6   8        5.10        6.70     66.39 o 
  -5   6   8      196.62      159.95     41.92 o 
  -4   6   8     1817.67     1734.64     89.04 o 
  -3   6   8     2237.42     2353.62     54.76 o 
  -2   6   8      843.26      696.05     34.88 o 
  -1   6   8      164.65      157.11     51.54 o 
   0   6   8       22.62       -8.12     32.15 o 
   1   6   8      135.63      185.59     44.51 o 
  -7   7   8       15.52       95.22     48.07 o 
  -6   7   8      132.85      137.00     41.71 o 
  -5   7   8      143.58       51.12     42.24 o 
  -4   7   8       22.75       24.44     41.47 o 
  -3   7   8     1030.01      995.25     37.07 o 
  -2   7   8      678.01      691.52     34.88 o 
  -1   7   8      215.35      262.42     40.54 o 
   0   7   8      281.88      288.53     55.04 o 
  -7   8   8       44.84       40.29     59.22 o 
  -6   8   8      252.64      313.11     48.63 o 
  -5   8   8      319.89      309.23     49.66 o 
  -4   8   8       75.31       72.04     34.68 o 
  -3   8   8        5.75       10.24     32.63 o 
  -2   8   8       20.45        2.77     25.87 o 
  -1   8   8        5.95      -35.25     35.25 o 
   0   8   8      119.10       91.70     31.95 o 
  -6   9   8      173.25      145.48     57.76 o 
  -5   9   8     1678.28     1853.95     76.52 o 
  -4   9   8     1216.47     1212.45     65.12 o 
  -3   9   8        0.79      -41.98     41.98 o 
  -2   9   8       39.11       37.55     26.68 o 
  -1   9   8      126.98       84.77     27.59 o 
   0   9   8       22.21       -7.04     37.23 o 
  -6  10   8       88.33       83.58     48.58 o 
  -5  10   8      379.32      401.82     52.50 o 
  -4  10   8      790.72      947.49     89.30 o 
  -3  10   8      674.52      710.63     56.04 o 
  -2  10   8      693.46      688.88     33.13 o 
  -1  10   8       17.46      -12.94     31.27 o 
  -5  11   8     1695.33     1738.60     80.18 o 
  -4  11   8      276.22      269.05     90.70 o 
  -3  11   8      267.98      381.60     47.21 o 
  -2  11   8        7.51       22.66     21.26 o 
  -1  11   8     1338.27     1316.98     47.10 o 
  -4  12   8      158.53      178.21     58.06 o 
  -3  12   8      268.52      305.00     79.14 o 
  -2  12   8      130.46      101.66     44.14 o 
  -5   1   9      443.27      482.88     36.86 o 
  -4   1   9      595.78      562.98     48.17 o 
  -3   1   9       17.55       13.93     28.13 o 
  -2   1   9      398.74      400.35     43.52 o 
  -5   2   9       43.82       77.95     25.94 o 
  -4   2   9     1059.66     1056.03     52.68 o 
  -3   2   9     1303.29     1379.70     47.46 o 
  -2   2   9      632.65      670.30     60.93 o 
  -5   3   9     1486.05     1700.29     56.02 o 
  -4   3   9      103.74       86.34     30.63 o 
  -3   3   9       48.02       20.93     32.68 o 
  -2   3   9       44.96       53.23     32.01 o 
  -5   4   9      266.35      242.69     34.87 o 
  -4   4   9      251.95      237.31     66.07 o 
  -3   4   9      442.81      492.38     36.55 o 
  -4   5   9      177.89      172.53     29.13 o 
  -3   5   9       13.22       42.28     36.62 o 
                                                 
